# Supplementary material for: Meta-Analysis of Parkinson's Disease Transcriptome Data Using TRAM Software: Whole Substantia Nigra Tissue and Single Dopamine Neuron Differential Gene Expression
Source: PLoS One. 2016 Sep 9;11(9):e0161567. doi: 10.1371/journal.pone.0161567 (PMC5017670; doi:10.1371/journal.pone.0161567)
Supplement: S1 Table — All Sample and Platforms IDs are related to GEO database. Age at death: patient/control age in years; PMI (hours): post mortem interval before freezing (the time is indicated in hours); CTR/PD: control/Parkinson's disease patient sample; Source: brain tissue and method of extraction; SN: substantia nigra whole tissue; DA: dopaminergic neurons from laser microdissection; Array-Platform-Title: type of array platform used in the analysis; Value type: normalization method; Platform and Sample rows: platform and sample spots number; References and GEO experiment reference. * The serie is not deposited in GEO database [16]. N/A: not available. (XLS) [file pone.0161567.s001.xls]

## Sheet: S1 Table
S1 Table: Samples selected for the meta-analysis of gene expression profiles of PD patients vs. healthy controls.
GEO Series	GEO PlatformID	Samples	GEO Sample	Age at death	PMI (hours)	CTR/PD	Source	Array-Platform-Title	Value Type	Platform Rows	Sample Rows	Reference	PMID
GSE25931	GPL13497	2/4	GSM636912	N/A	N/A	CTR	SN	Agilent-026652 Whole Human Genome Microarray 4x44K v2	Normalized signal intensity	34184	34127	Marei HE. 2011	22163301 [28]
"	"	2/4	GSM636913	N/A	N/A	CTR	"	"	"	"	"	"	"
GSE26927	GPL6255	20/118	GSM663086	66	23	CTR	SN	Illumina humanRef-8 v2.0 expression beadchip	Rosetta Error Models	20589	20589	Durremberger PF. 2012	22864814 [29]
"	"	20/118	GSM663087	54	27	CTR	"	"	"	"	"	"	"
"	"	20/118	GSM663088	64	50	CTR	"	"	"	"	"	"	"
"	"	20/118	GSM663089	55	24	CTR	"	"	"	"	"	"	"
"	"	20/118	GSM663090	55	24	CTR	"	"	"	"	"	"	"
"	"	20/118	GSM663091	60	9	CTR	"	"	"	"	"	"	"
"	"	20/118	GSM663092	58	9	CTR	"	"	"	"	"	"	"
"	"	20/118	GSM663093	104	9.5	CTR	"	"	"	"	"	"	"
"	"	20/118	GSM663094	86	5.5	PD	"	"	"	"	"	"	"
"	"	20/118	GSM663095	78	20.25	PD	"	"	"	"	"	"	"
"	"	20/118	GSM663096	85	13.5	PD	"	"	"	"	"	"	"
"	"	20/118	GSM663097	76	13.5	PD	"	"	"	"	"	"	"
"	"	20/118	GSM663098	77	5.5	PD	"	"	"	"	"	"	"
"	"	20/118	GSM663099	80	16	PD	"	"	"	"	"	"	"
"	"	20/118	GSM663100	80	7	PD	"	"	"	"	"	"	"
"	"	20/118	GSM663101	80	10	PD	"	"	"	"	"	"	"
"	"	20/118	GSM663102	86	2.5	PD	"	"	"	"	"	"	"
"	"	20/118	GSM663103	87	22	PD	"	"	"	"	"	"	"
"	"	20/118	GSM663104	81	21.5	PD	"	"	"	"	"	"	"
"	"	20/118	GSM663105	82	10	PD	"	"	"	"	"	"	"
GSE20333	GPL201	12/12	GSM509547	75	21	CTR	SN	Affymetrix Human HG-Focus Target Array	MAS5	8793	8793	Grunblatt E., 2004	15455214 [13]
"	"	12/12	GSM509548	85	N/A	CTR	"	"	"	"	"	"	"
"	"	12/12	GSM509549	68	24	CTR	"	"	"	"	"	"	"
"	"	12/12	GSM509550	88	48	CTR	"	"	"	"	"	"	"
"	"	12/12	GSM509551	72	23	CTR	"	"	"	"	"	"	"
"	"	12/12	GSM509552	86	20	CTR	"	"	"	"	"	"	"
"	"	12/12	GSM509553	73	19	PD	"	"	"	"	"	"	"
"	"	12/12	GSM509554	79	17	PD	"	"	"	"	"	"	"
"	"	12/12	GSM509555	87	48	PD	"	"	"	"	"	"	"
"	"	12/12	GSM509556	75	24	PD	"	"	"	"	"	"	"
"	"	12/12	GSM509557	78	29	PD	"	"	"	"	"	"	"
"	"	12/12	GSM509558	70	22	PD	"	"	"	"	"	"	"
GSE8397	GPL96	39/48	GSM208630	71	4	CTR	Lateral SN	Affymetrix Human Genome U133A Array	RMA	22283	22283	Moran LB., 2006	16344956 [15]
"	"	39/48	GSM208631	77	4	CTR	"	"	"	"	"	"	"
"	"	39/48	GSM208632	77	9	CTR	"	"	"	"	"	"	"
"	"	39/48	GSM208633	46	N/A	CTR	"	"	"	"	"	"	"
"	"	39/48	GSM208634	57	5	CTR	"	"	"	"	"	"	"
"	"	39/48	GSM208635	80	13	CTR	"	"	"	"	"	"	"
"	"	39/48	GSM208636	87	N/A	PD	"	"	"	"	"	"	"
"	"	39/48	GSM208637	83	N/A	PD	"	"	"	"	"	"	"
"	"	39/48	GSM208638	68	15	PD	"	"	"	"	"	"	"
"	"	39/48	GSM208639	78	21.7	PD	"	"	"	"	"	"	"
"	"	39/48	GSM208640	86	5.5	PD	"	"	"	"	"	"	"
"	"	39/48	GSM208641	81	17.5	PD	"	"	"	"	"	"	"
"	"	39/48	GSM208642	85	13.5	PD	"	"	"	"	"	"	"
"	"	39/48	GSM208643	82	13.5	PD	"	"	"	"	"	"	"
"	"	39/48	GSM208644	76	N/A	PD	"	"	"	"	"	"	"
"	"	39/48	GSM208645	76	N/A	CTR	"	"	"	"	"	"	"
"	"	39/48	GSM208646	71	4	CTR	Medial SN	"	"	"	"	"	"
"	"	39/48	GSM208647	77	4	CTR	"	"	"	"	"	"	"
"	"	39/48	GSM208648	81	30	CTR	"	"	"	"	"	"	"
"	"	39/48	GSM208649	77	9	CTR	"	"	"	"	"	"	"
"	"	39/48	GSM208650	46	N/A	CTR	"	"	"	"	"	"	"
"	"	39/48	GSM208651	57	5	CTR	"	"	"	"	"	"	"
"	"	39/48	GSM208652	80	13	CTR	"	"	"	"	"	"	"
"	"	39/48	GSM208653	87	N/A	PD	"	"	"	"	"	"	"
"	"	39/48	GSM208654	83	N/A	PD	"	"	"	"	"	"	"
"	"	39/48	GSM208655	68	15	PD	"	"	"	"	"	"	"
"	"	39/48	GSM208656	78	21.7	PD	"	"	"	"	"	"	"
"	"	39/48	GSM208657	86	5.5	PD	"	"	"	"	"	"	"
"	"	39/48	GSM208658	81	17.5	PD	"	"	"	"	"	"	"
"	"	39/48	GSM208659	85	13.5	PD	"	"	"	"	"	"	"
"	"	39/48	GSM208660	75	N/D	PD	"	"	"	"	"	"	"
"	"	39/48	GSM208661	75	N/D	PD	"	"	"	"	"	"	"
"	"	39/48	GSM208662	76	N/D	PD	"	"	"	"	"	"	"
"	"	39/48	GSM208663	82	13.5	PD	"	"	"	"	"	"	"
"	"	39/48	GSM208664	76	N/A	PD	"	"	"	"	"	"	"
"	"	39/48	GSM208665	89	16	PD	"	"	"	"	"	"	"
"	"	39/48	GSM208666	84	15	PD	"	"	"	"	"	"	"
"	"	39/48	GSM208667	76	N/A	PD	"	"	"	"	"	"	"
"	"	39/48	GSM208668	76	N/A	CTR	"	"	"	"	"	"	"
"	GPL97	39/48	GSM208677	71	4	CTR	Lateral SN	Affymetrix Human Genome U133B Array	"	22645	22645	"	"
"	"	39/48	GSM208678	77	4	CTR	"	"	"	"	"	"	"
"	"	39/48	GSM208679	77	9	CTR	"	"	"	"	"	"	"
"	"	39/48	GSM208680	46	N/A	CTR	"	"	"	"	"	"	"
"	"	39/48	GSM208681	57	5	CTR	"	"	"	"	"	"	"
"	"	39/48	GSM208682	80	13	CTR	"	"	"	"	"	"	"
"	"	39/48	GSM208683	87	N/A	PD	"	"	"	"	"	"	"
"	"	39/48	GSM208684	83	N/A	PD	"	"	"	"	"	"	"
"	"	39/48	GSM208685	68	15	PD	"	"	"	"	"	"	"
"	"	39/48	GSM208686	78	21.7	PD	"	"	"	"	"	"	"
"	"	39/48	GSM208687	86	55	PD	"	"	"	"	"	"	"
"	"	39/48	GSM208688	81	17.5	PD	"	"	"	"	"	"	"
"	"	39/48	GSM208689	85	13.5	PD	"	"	"	"	"	"	"
"	"	39/48	GSM208690	82	13.5	PD	"	"	"	"	"	"	"
"	"	39/48	GSM208691	76	N/A	PD	"	"	"	"	"	"	"
"	"	39/48	GSM208692	76	N/A	CTR	"	"	"	"	"	"	"
"	"	39/48	GSM208693	71	4	CTR	Medial SN	"	"	"	"	"	"
"	"	39/48	GSM208694	77	4	CTR	"	"	"	"	"	"	"
"	"	39/48	GSM208695	81	30	CTR	"	"	"	"	"	"	"
"	"	39/48	GSM208696	77	9	CTR	"	"	"	"	"	"	"
"	"	39/48	GSM208697	46	N/A	CTR	"	"	"	"	"	"	"
"	"	39/48	GSM208698	57	5	CTR	"	"	"	"	"	"	"
"	"	39/48	GSM208699	80	13	CTR	"	"	"	"	"	"	"
"	"	39/48	GSM208700	87	N/A	PD	"	"	"	"	"	"	"
"	"	39/48	GSM208701	83	N/A	PD	"	"	"	"	"	"	"
"	"	39/48	GSM208702	68	15	PD	"	"	"	"	"	"	"
"	"	39/48	GSM208703	78	21.7	PD	"	"	"	"	"	"	"
"	"	39/48	GSM208704	86	5.5	PD	"	"	"	"	"	"	"
"	"	39/48	GSM208705	81	17.5	PD	"	"	"	"	"	"	"
"	"	39/48	GSM208706	85	13.5	PD	"	"	"	"	"	"	"
"	"	39/48	GSM208707	75	N/A	PD	"	"	"	"	"	"	"
"	"	39/48	GSM208708	75	N/A	PD	"	"	"	"	"	"	"
"	"	39/48	GSM208709	76	N/A	PD	"	"	"	"	"	"	"
"	"	39/48	GSM208710	82	13.5	PD	"	"	"	"	"	"	"
"	"	39/48	GSM208711	76	N/A	PD	"	"	"	"	"	"	"
"	"	39/48	GSM208712	89	16	PD	"	"	"	"	"	"	"
"	"	39/48	GSM208713	84	15	PD	"	"	"	"	"	"	"
"	"	39/48	GSM208714	76	N/A	PD	"	"	"	"	"	"	"
"	"	39/48	GSM208715	76	N/A	CTR	"	"	"	"	"	"	"
GSE7621	GPL570	25/25	GSM184354	N/A	9.03±2.2	CTR	SN	Affymetrix Human Genome U133 Plus 2.0 Array	MAS5.0	54675	54339	Lesnick TG., 2007	17571925 [14]
"	"	25/25	GSM184355	N/A	9.03±2.2	CTR	"	"	"	"	"	"	"
"	"	25/25	GSM184356	N/A	9.03±2.2	CTR	"	"	"	"	"	"	"
"	"	25/25	GSM184357	N/A	9.03±2.2	CTR	"	"	"	"	"	"	"
"	"	25/25	GSM184358	N/A	9.03±2.2	CTR	"	"	"	"	"	"	"
"	"	25/25	GSM184359	N/A	9.03±2.2	CTR	"	"	"	"	"	"	"
"	"	25/25	GSM184360	N/A	9.03±2.2	CTR	"	"	"	"	"	"	"
"	"	25/25	GSM184361	N/A	9.03±2.2	CTR	"	"	"	"	"	"	"
"	"	25/25	GSM184362	N/A	9.03±2.2	CTR	"	"	"	"	"	"	"
"	"	25/25	GSM184363	N/A	7.05±1.25	PD	"	"	"	"	"	"	"
"	"	25/25	GSM184364	N/A	7.05±1.25	PD	"	"	"	"	"	"	"
"	"	25/25	GSM184365	N/A	7.05±1.25	PD	"	"	"	"	"	"	"
"	"	25/25	GSM184366	N/A	7.05±1.25	PD	"	"	"	"	"	"	"
"	"	25/25	GSM184367	N/A	7.05±1.25	PD	"	"	"	"	"	"	"
"	"	25/25	GSM184368	N/A	7.05±1.25	PD	"	"	"	"	"	"	"
"	"	25/25	GSM184369	N/A	7.05±1.25	PD	"	"	"	"	"	"	"
"	"	25/25	GSM184370	N/A	7.05±1.25	PD	"	"	"	"	"	"	"
"	"	25/25	GSM184371	N/A	7.05±1.25	PD	"	"	"	"	"	"	"
"	"	25/25	GSM184372	N/A	7.05±1.25	PD	"	"	"	"	"	"	"
"	"	25/25	GSM184373	N/A	7.05±1.25	PD	"	"	"	"	"	"	"
"	"	25/25	GSM184374	N/A	7.05±1.25	PD	"	"	"	"	"	"	"
"	"	25/25	GSM184375	N/A	7.05±1.25	PD	"	"	"	"	"	"	"
"	"	25/25	GSM184376	N/A	7.05±1.25	PD	"	"	"	"	"	"	"
"	"	25/25	GSM184377	N/A	7.05±1.25	PD	"	"	"	"	"	"	"
"	"	25/25	GSM184378	N/A	7.05±1.25	PD	"	"	"	"	"	"	"
GSE20292	GPL96	29/29	GSM508708	57	16	CTR	SN	Affymetrix Human Genome U133A Array	RMA	22283	22283	Zhang Y. 2005	15965975 [30]
"	"	29/29	GSM508710	73	24	PD	"	"	"	"	"	"	"
"	"	29/29	GSM508711	80	4	PD	"	"	"	"	"	"	"
"	"	29/29	GSM508712	84	11	PD	"	"	"	"	"	"	"
"	"	29/29	GSM508713	70	13	PD	"	"	"	"	"	"	"
"	"	29/29	GSM508714	82	19	PD	"	"	"	"	"	"	"
"	"	29/29	GSM508715	70	16	PD	"	"	"	"	"	"	"
"	"	29/29	GSM508716	80	19	PD	"	"	"	"	"	"	"
"	"	29/29	GSM508717	94	17	CTR	"	"	"	"	"	"	"
"	"	29/29	GSM508718	70	16	PD	"	"	"	"	"	"	"
"	"	29/29	GSM508720	79	22	CTR	"	"	"	"	"	"	"
"	"	29/29	GSM508721	67	16	CTR	"	"	"	"	"	"	"
"	"	29/29	GSM508722	54	19	CTR	"	"	"	"	"	"	"
"	"	29/29	GSM508723	73	20	CTR	"	"	"	"	"	"	"
"	"	29/29	GSM508724	82	14	CTR	"	"	"	"	"	"	"
"	"	29/29	GSM508725	72	20	CTR	"	"	"	"	"	"	"
"	"	29/29	GSM508726	73	12	CTR	"	"	"	"	"	"	"
"	"	29/29	GSM508728	75	14	PD	"	"	"	"	"	"	"
"	"	29/29	GSM508729	74	16	CTR	"	"	"	"	"	"	"
"	"	29/29	GSM508730	72	18	CTR	"	"	"	"	"	"	"
"	"	29/29	GSM508731	79	15	PD	"	"	"	"	"	"	"
"	"	29/29	GSM508732	67	8	PD	"	"	"	"	"	"	"
"	"	29/29	GSM508733	75	20	CTR	"	"	"	"	"	"	"
"	"	29/29	GSM508734	81	17	CTR	"	"	"	"	"	"	"
"	"	29/29	GSM508735	55	13	CTR	"	"	"	"	"	"	"
"	"	29/29	GSM521253	59	N/A	CTR	"	"	"	"	"	"	"
"	"	29/29	GSM606624	41	N/A	CTR	"	"	"	"	"	"	"
"	"	29/29	GSM606625	42	N/A	CTR	"	"	"	"	"	"	"
"	"	29/29	GSM606626	53	N/A	CTR	"	"	"	"	"	"	"
GSE20164	GPL96	11/11	GSM506013	72.4	30	CTR	SN	Affymetrix Human Genome U133A Array	MAS5.0	22283	22283	Zheng B. 2010	20926834 [20]
"	"	11/11	GSM506014	88	20.50	CTR	"	"	"	"	"	"	"
"	"	11/11	GSM506015	74	5.42	PD	"	"	"	"	"	"	"
"	"	11/11	GSM506016	83	0.70	PD	"	"	"	"	"	"	"
"	"	11/11	GSM506017	84	2.75	PD	"	"	"	"	"	"	"
"	"	11/11	GSM506018	79	12.75	PD	"	"	"	"	"	"	"
"	"	11/11	GSM506019	72	3	CTR	"	"	"	"	"	"	"
"	"	11/11	GSM506020	80.7	1.17	CTR	"	"	"	"	"	"	"
"	"	11/11	GSM506021	87	2.50	PD	"	"	"	"	"	"	"
"	"	11/11	GSM506022	82.4	15	PD	"	"	"	"	"	"	"
"	"	11/11	GSM506023	90	7.42	CTR	"	"	"	"	"	"	"
GSE20163	GPL96	17/17	GSM505996	59	12	CTR	SN	Affymetrix Human Genome U133A Array	MAS5.0	22283	22283	Zheng B. 2010	20926834 [20]
"	"	17/17	GSM505997	N/A	N/A	CTR	"	"	"	"	"	"	"
"	"	17/17	GSM505998	70	8.5	CTR	"	"	"	"	"	"	"
"	"	17/17	GSM505999	73	7	CTR	"	"	"	"	"	"	"
"	"	17/17	GSM506000	81	12.15	CTR	"	"	"	"	"	"	"
"	"	17/17	GSM506001	84	13.21	CTR	"	"	"	"	"	"	"
"	"	17/17	GSM506002	70	12.5	PD	"	"	"	"	"	"	"
"	"	17/17	GSM506003	52	6.3	CTR	"	"	"	"	"	"	"
"	"	17/17	GSM506004	N/A	N/A	PD	"	"	"	"	"	"	"
"	"	17/17	GSM506005	84	24.45	PD	"	"	"	"	"	"	"
"	"	17/17	GSM506006	80	18.5	PD	"	"	"	"	"	"	"
"	"	17/17	GSM506007	65	9.4	CTR	"	"	"	"	"	"	"
"	"	17/17	GSM506008	71	8.3	CTR	"	"	"	"	"	"	"
"	"	17/17	GSM506009	80	6.5	PD	"	"	"	"	"	"	"
"	"	17/17	GSM506010	N/A	N/A	PD	"	"	"	"	"	"	"
"	"	17/17	GSM506011	N/A	N/A	PD	"	"	"	"	"	"	"
"	"	17/17	GSM506012	N/A	N/A	PD	"	"	"	"	"	"	"
GSE24378	GPL1352	17/17	GSM601049	69	20.70	CTR	DA	Affymetrix Human X3P Array	MAS5.0	61359	61359	Zheng B. 2010	20926834 [20]
"	"	17/17	GSM601050	63	21.50	CTR	"	"	"	"	"	"	"
"	"	17/17	GSM601051	N/A	N/A	CTR	"	"	"	"	"	"	"
"	"	17/17	GSM601052	74	>48	CTR	"	"	"	"	"	"	"
"	"	17/17	GSM601053	N/A	N/A	PD	"	"	"	"	"	"	"
"	"	17/17	GSM601054	81	17	PD	"	"	"	"	"	"	"
"	"	17/17	GSM601055	78	14.5	PD	"	"	"	"	"	"	"
"	"	17/17	GSM601056	89	7.42	CTR	"	"	"	"	"	"	"
"	"	17/17	GSM601057	N/A	N/A	PD	"	"	"	"	"	"	"
"	"	17/17	GSM601058	68	17.16	PD	"	"	"	"	"	"	"
"	"	17/17	GSM601059	66	<24	PD	"	"	"	"	"	"	"
"	"	17/17	GSM601060	94	9.25	PD	"	"	"	"	"	"	"
"	"	17/17	GSM601061	61	<24	CTR	"	"	"	"	"	"	"
"	"	17/17	GSM601062	N/A	N/A	CTR	"	"	"	"	"	"	"
"	"	17/17	GSM601063	69	<24	PD	"	"	"	"	"	"	"
"	"	17/17	GSM601064	84	N/A	CTR	"	"	"	"	"	"	"
"	"	17/17	GSM601065	62	21.20	CTR	"	"	"	"	"	"	"
GSE20159	GPL6947	33/33	GSM505716	91	N/A	CTR	SN	Illumina HumanHT-12 V3.0 expression beadchip	Average-normalized value	49576	48803	Zheng B. 2010	20926834 [20]
"	"	33/33	GSM505717	103	N/A	iLBD	"	"	"	"	"	"	"
"	"	33/33	GSM505718	86	N/A	CTR	"	"	"	"	"	"	"
"	"	33/33	GSM505719	90	N/A	iLBD	"	"	"	"	"	"	"
"	"	33/33	GSM505720	80	N/A	CTR	"	"	"	"	"	"	"
"	"	33/33	GSM505721	86	N/A	iLBD	"	"	"	"	"	"	"
"	"	33/33	GSM505722	89	N/A	CTR	"	"	"	"	"	"	"
"	"	33/33	GSM505723	78	N/A	iLBD	"	"	"	"	"	"	"
"	"	33/33	GSM505724	87	N/A	CTR	"	"	"	"	"	"	"
"	"	33/33	GSM505725	94	N/A	iLBD	"	"	"	"	"	"	"
"	"	33/33	GSM505726	87	N/A	iLBD	"	"	"	"	"	"	"
"	"	33/33	GSM505727	86	N/A	CTR	"	"	"	"	"	"	"
"	"	33/33	GSM505728	83	N/A	iLBD	"	"	"	"	"	"	"
"	"	33/33	GSM505729	92	N/A	iLBD	"	"	"	"	"	"	"
"	"	33/33	GSM505730	85	N/A	CTR	"	"	"	"	"	"	"
"	"	33/33	GSM505731	94	N/A	iLBD	"	"	"	"	"	"	"
"	"	33/33	GSM505732	78	N/A	CTR	"	"	"	"	"	"	"
"	"	33/33	GSM505733	85	N/A	iLBD	"	"	"	"	"	"	"
"	"	33/33	GSM505734	95	N/A	CTR	"	"	"	"	"	"	"
"	"	33/33	GSM505735	88	N/A	iLBD	"	"	"	"	"	"	"
"	"	33/33	GSM505736	78	N/A	CTR	"	"	"	"	"	"	"
"	"	33/33	GSM505737	82	N/A	iLBD	"	"	"	"	"	"	"
"	"	33/33	GSM505738	83	N/A	CTR	"	"	"	"	"	"	"
"	"	33/33	GSM505739	73	N/A	CTR	"	"	"	"	"	"	"
"	"	33/33	GSM505740	56	N/A	CTR	"	"	"	"	"	"	"
"	"	33/33	GSM505741	56	N/A	iLBD	"	"	"	"	"	"	"
"	"	33/33	GSM505742	60	N/A	CTR	"	"	"	"	"	"	"
"	"	33/33	GSM505743	57	N/A	iLBD	"	"	"	"	"	"	"
"	"	33/33	GSM505744	58	N/A	CTR	"	"	"	"	"	"	"
"	"	33/33	GSM505745	57	N/A	iLBD	"	"	"	"	"	"	"
"	"	33/33	GSM505746	40	N/A	CTR	"	"	"	"	"	"	"
"	"	33/33	GSM505747	89	N/A	iLBD	"	"	"	"	"	"	"
"	"	33/33	GSM505748	45	N/A	CTR	"	"	"	"	"	"	"
GSE20141	GPL570	18/18	GSM503950	N/A	N/A	CTR	DA	Affymetrix Human Genome U133 Plus 2.0 Array	Signal	54675	54675	Zheng B, 2010	20926834 [20]
"	"	18/18	GSM503951	N/A	N/A	CTR	"	"	"	"	"	"	"
"	"	18/18	GSM503952	94	17	CTR	"	"	"	"	"	"	"
"	"	18/18	GSM503953	N/A	N/A	CTR	"	"	"	"	"	"	"
"	"	18/18	GSM503954	73	20	CTR	"	"	"	"	"	"	"
"	"	18/18	GSM503955	73	12	CTR	"	"	"	"	"	"	"
"	"	18/18	GSM503956	N/A	N/A	CTR	"	"	"	"	"	"	"
"	"	18/18	GSM503957	74	16	CTR	"	"	"	"	"	"	"
"	"	18/18	GSM503958	73	24	PD	"	"	"	"	"	"	"
"	"	18/18	GSM503959	N/A	N/A	PD	"	"	"	"	"	"	"
"	"	18/18	GSM503960	84	11	PD	"	"	"	"	"	"	"
"	"	18/18	GSM503961	70	13	PD	"	"	"	"	"	"	"
"	"	18/18	GSM503962	82	19	PD	"	"	"	"	"	"	"
"	"	18/18	GSM503963	N/A	N/A	PD	"	"	"	"	"	"	"
"	"	18/18	GSM503964	N/A	N/A	PD	"	"	"	"	"	"	"
"	"	18/18	GSM503965	N/A	N/A	PD	"	"	"	"	"	"	"
"	"	18/18	GSM503966	N/A	N/A	PD	"	"	"	"	"	"	"
"	"	18/18	GSM503967	N/A	N/A	PD	"	"	"	"	"	"	"
*	GPL96	19/19	1156	69	25.15	CTR	DA	Affymetrix HU-133A array	MAS5	22283	22283	Simunovic F, 2009	19052140 [17]
	"	19/19	1152	72	18.25	CTR	"	"		"	"	"	"
	"	19/19	1157	74	12.17	CTR	"	"		"	"	"	"
	"	19/19	1151	68	16.58	CTR	"	"		"	"	"	"
	"	19/19	1020	73	20.53	CTR	"	"		"	"	"	"
	"	19/19	1150	75	20.12	CTR	"	"		"	"	"	"
	"	19/19	1147	78	21.75	CTR	"	"		"	"	"	"
	"	19/19	1024	79	20.92	CTR	"	"		"	"	"	"
	"	19/19	1022	89	7.4	CTR	"	"		"	"	"	"
	"	19/19	1144	81	17	PD	"	"		"	"	"	"
	"	19/19	1158	81	26.75	PD	"	"		"	"	"	"
	"	19/19	1154	84	6.42	PD	"	"		"	"	"	"
	"	19/19	1155	77	26.25	PD	"	"		"	"	"	"
	"	19/19	1146	72	26.25	PD	"	"		"	"	"	"
	"	19/19	1148	73	18	PD	"	"		"	"	"	"
	"	19/19	1143	77	10.33	PD	"	"		"	"	"	"
	"	19/19	1145	79	23.42	PD	"	"		"	"	"	"
	"	19/19	1149	83	21.25	PD	"	"		"	"	"	"
	"	19/19	1153	77	22.67	PD	"	"		"	"	"	"
