# Supplementary material for: Meta-Analysis of Parkinson's Disease Transcriptome Data Using TRAM Software: Whole Substantia Nigra Tissue and Single Dopamine Neuron Differential Gene Expression
Source: PLoS One. 2016 Sep 9;11(9):e0161567. doi: 10.1371/journal.pone.0161567 (PMC5017670; doi:10.1371/journal.pone.0161567)
Supplement: S3 Table — The 11,775 resulting loci are sorted in descending order of expression ratio (A/B). Gene Name: official gene symbol as indicated in Gene database; Chr: chromosome; Location: segment cytoband; Segment Start/End: chromosomal coordinates for each segment; Expression A/B: gene expression ratio as mean value of all data available for a locus in pool A or pool B; q: p-value corrected for FDR (False Discovery Rate) of the segment; N/A: location not available in the Gene database (http://www.ncbi.nlm.nih.gov/gene) when the analysis was performed. (XLS) [file pone.0161567.s003.xls]

## Sheet: S3 Table
S3 Table: Map mode analysis at single gene level of pool A (PD patient SN whole tissue) vs. pool B (control SN whole tissue).
Gene Name	Chr	Location	SegmentStart	SegmentEnd	Expression A/B	p value	q value
DEFA3	chr8	8p23.1	7006251	7018750	4.93161	0.0249959	0.0260256
DEFA3	chr8	8p23.1	7012501	7025000	4.93161	0.0249959	0.0260256
AZGP1	chr7	7q22.1	99956251	99968750	2.20363	0.0249959	0.0260256
AZGP1	chr7	7q22.1	99962501	99975000	2.20363	0.0249959	0.0260256
AZGP1	chr7	7q22.1	99968751	99981250	2.20363	0.0249959	0.0260256
AZGP1	chr7	7q22.1	99975001	99987500	2.20363	0.0249959	0.0260256
PCDH20	chr13	13q21	61400001	61412500	2.15667	0.0249959	0.0260256
PCDH20	chr13	13q21	61406251	61418750	2.15667	0.0249959	0.0260256
CTSG	chr14	14q11.2	24562501	24575000	2.14768	0.0249959	0.0260256
CTSG	chr14	14q11.2	24568751	24581250	2.14768	0.0249959	0.0260256
CTSG	chr14	14q11.2	24575001	24587500	2.14768	0.0249959	0.0260256
NPTX2	chr7	7q21.3-q22.1	98618751	98631250	2.135	0.0249959	0.0260256
NPTX2	chr7	7q21.3-q22.1	98625001	98637500	2.135	0.0249959	0.0260256
Hs.291993	chr13	N/A	30568751	30581250	2.12741	0.0249959	0.0260256
Hs.291993	chr13	N/A	30575001	30587500	2.12741	0.0249959	0.0260256
SLC38A2	chr12	12q	46350001	46362500	2.12739	0.0249959	0.0260256
SLC38A2	chr12	12q	46356251	46368750	2.12739	0.0249959	0.0260256
BOK	chr2	2q37.3	241562501	241575000	2.09928	0.0249959	0.0260256
BOK	chr2	2q37.3	241568751	241581250	2.09928	0.0249959	0.0260256
USP54	chr10	10q22.2	73512501	73525000	2.06058	0.0249959	0.0260256
USP54	chr10	10q22.2	73518751	73531250	2.06058	0.0249959	0.0260256
USP54	chr10	10q22.2	73525001	73537500	2.06058	0.0249959	0.0260256
USP54	chr10	10q22.2	73531251	73543750	2.06058	0.0249959	0.0260256
USP54	chr10	10q22.2	73537501	73550000	2.06058	0.0249959	0.0260256
USP54	chr10	10q22.2	73543751	73556250	2.06058	0.0249959	0.0260256
USP54	chr10	10q22.2	73550001	73562500	2.06058	0.0249959	0.0260256
USP54	chr10	10q22.2	73556251	73568750	2.06058	0.0249959	0.0260256
USP54	chr10	10q22.2	73562501	73575000	2.06058	0.0249959	0.0260256
USP54	chr10	10q22.2	73568751	73581250	2.06058	0.0249959	0.0260256
USP54	chr10	10q22.2	73587501	73600000	2.06058	0.0249959	0.0260256
DEFA1	chr8	8p23.1	6968751	6981250	2.03361	0.0249959	0.0260256
DEFA1	chr8	8p23.1	6975001	6987500	2.03361	0.0249959	0.0260256
USP31	chr16	16p12.2	23050001	23062500	1.98685	0.0249959	0.0260256
USP31	chr16	16p12.2	23056251	23068750	1.98685	0.0249959	0.0260256
USP31	chr16	16p12.2	23062501	23075000	1.98685	0.0249959	0.0260256
USP31	chr16	16p12.2	23081251	23093750	1.98685	0.0249959	0.0260256
USP31	chr16	16p12.2	23087501	23100000	1.98685	0.0249959	0.0260256
USP31	chr16	16p12.2	23093751	23106250	1.98685	0.0249959	0.0260256
USP31	chr16	16p12.2	23100001	23112500	1.98685	0.0249959	0.0260256
USP31	chr16	16p12.2	23106251	23118750	1.98685	0.0249959	0.0260256
USP31	chr16	16p12.2	23112501	23125000	1.98685	0.0249959	0.0260256
USP31	chr16	16p12.2	23118751	23131250	1.98685	0.0249959	0.0260256
USP31	chr16	16p12.2	23125001	23137500	1.98685	0.0249959	0.0260256
USP31	chr16	16p12.2	23131251	23143750	1.98685	0.0249959	0.0260256
USP31	chr16	16p12.2	23137501	23150000	1.98685	0.0249959	0.0260256
USP31	chr16	16p12.2	23143751	23156250	1.98685	0.0249959	0.0260256
LINC00844	chr10	10q21.1	58987501	59000000	1.98197	0.0249959	0.0260256
LINC00844	chr10	10q21.1	58993751	59006250	1.98197	0.0249959	0.0260256
LINC00844	chr10	10q21.1	59000001	59012500	1.98197	0.0249959	0.0260256
DANCR	chr4	4q12	52700001	52712500	1.90702	0.0249959	0.0260256
DANCR	chr4	4q12	52706251	52718750	1.90702	0.0249959	0.0260256
LRP2	chr2	2q31.1	169118751	169131250	1.90547	0.0249959	0.0260256
LRP2	chr2	2q31.1	169125001	169137500	1.90547	0.0249959	0.0260256
LRP2	chr2	2q31.1	169131251	169143750	1.90547	0.0249959	0.0260256
LRP2	chr2	2q31.1	169137501	169150000	1.90547	0.0249959	0.0260256
LRP2	chr2	2q31.1	169143751	169156250	1.90547	0.0249959	0.0260256
LRP2	chr2	2q31.1	169150001	169162500	1.90547	0.0249959	0.0260256
LRP2	chr2	2q31.1	169156251	169168750	1.90547	0.0249959	0.0260256
LRP2	chr2	2q31.1	169162501	169175000	1.90547	0.0249959	0.0260256
LRP2	chr2	2q31.1	169168751	169181250	1.90547	0.0249959	0.0260256
LRP2	chr2	2q31.1	169175001	169187500	1.90547	0.0249959	0.0260256
LRP2	chr2	2q31.1	169181251	169193750	1.90547	0.0249959	0.0260256
LRP2	chr2	2q31.1	169187501	169200000	1.90547	0.0249959	0.0260256
LRP2	chr2	2q31.1	169193751	169206250	1.90547	0.0249959	0.0260256
LRP2	chr2	2q31.1	169200001	169212500	1.90547	0.0249959	0.0260256
LRP2	chr2	2q31.1	169206251	169218750	1.90547	0.0249959	0.0260256
LRP2	chr2	2q31.1	169212501	169225000	1.90547	0.0249959	0.0260256
LRP2	chr2	2q31.1	169218751	169231250	1.90547	0.0249959	0.0260256
LRP2	chr2	2q31.1	169225001	169237500	1.90547	0.0249959	0.0260256
LRP2	chr2	2q31.1	169231251	169243750	1.90547	0.0249959	0.0260256
LRP2	chr2	2q31.1	169237501	169250000	1.90547	0.0249959	0.0260256
LRP2	chr2	2q31.1	169243751	169256250	1.90547	0.0249959	0.0260256
LRP2	chr2	2q31.1	169250001	169262500	1.90547	0.0249959	0.0260256
LRP2	chr2	2q31.1	169256251	169268750	1.90547	0.0249959	0.0260256
LRP2	chr2	2q31.1	169262501	169275000	1.90547	0.0249959	0.0260256
LRP2	chr2	2q31.1	169268751	169281250	1.90547	0.0249959	0.0260256
LRP2	chr2	2q31.1	169275001	169287500	1.90547	0.0249959	0.0260256
LRP2	chr2	2q31.1	169281251	169293750	1.90547	0.0249959	0.0260256
LRP2	chr2	2q31.1	169287501	169300000	1.90547	0.0249959	0.0260256
LRP2	chr2	2q31.1	169293751	169306250	1.90547	0.0249959	0.0260256
LRP2	chr2	2q31.1	169300001	169312500	1.90547	0.0249959	0.0260256
LRP2	chr2	2q31.1	169306251	169318750	1.90547	0.0249959	0.0260256
LRP2	chr2	2q31.1	169312501	169325000	1.90547	0.0249959	0.0260256
LRP2	chr2	2q31.1	169318751	169331250	1.90547	0.0249959	0.0260256
LRP2	chr2	2q31.1	169325001	169337500	1.90547	0.0249959	0.0260256
LRP2	chr2	2q31.1	169331251	169343750	1.90547	0.0249959	0.0260256
LRP2	chr2	2q31.1	169337501	169350000	1.90547	0.0249959	0.0260256
LRP2	chr2	2q31.1	169343751	169356250	1.90547	0.0249959	0.0260256
LRP2	chr2	2q31.1	169350001	169362500	1.90547	0.0249959	0.0260256
LRP2	chr2	2q31.1	169356251	169368750	1.90547	0.0249959	0.0260256
LRP2	chr2	2q31.1	169362501	169375000	1.90547	0.0249959	0.0260256
DOCK5	chr8	8p21.2	25181251	25193750	1.88645	0.0249959	0.0260256
DOCK5	chr8	8p21.2	25187501	25200000	1.88645	0.0249959	0.0260256
DOCK5	chr8	8p21.2	25193751	25206250	1.88645	0.0249959	0.0260256
DOCK5	chr8	8p21.2	25200001	25212500	1.88645	0.0249959	0.0260256
DOCK5	chr8	8p21.2	25206251	25218750	1.88645	0.0249959	0.0260256
DOCK5	chr8	8p21.2	25212501	25225000	1.88645	0.0249959	0.0260256
DOCK5	chr8	8p21.2	25218751	25231250	1.88645	0.0249959	0.0260256
DOCK5	chr8	8p21.2	25225001	25237500	1.88645	0.0249959	0.0260256
DOCK5	chr8	8p21.2	25231251	25243750	1.88645	0.0249959	0.0260256
DOCK5	chr8	8p21.2	25237501	25250000	1.88645	0.0249959	0.0260256
DOCK5	chr8	8p21.2	25243751	25256250	1.88645	0.0249959	0.0260256
DOCK5	chr8	8p21.2	25250001	25262500	1.88645	0.0249959	0.0260256
DOCK5	chr8	8p21.2	25256251	25268750	1.88645	0.0249959	0.0260256
DOCK5	chr8	8p21.2	25262501	25275000	1.88645	0.0249959	0.0260256
DOCK5	chr8	8p21.2	25268751	25281250	1.88645	0.0249959	0.0260256
DOCK5	chr8	8p21.2	25275001	25287500	1.88645	0.0249959	0.0260256
DOCK5	chr8	8p21.2	25281251	25293750	1.88645	0.0249959	0.0260256
DOCK5	chr8	8p21.2	25287501	25300000	1.88645	0.0249959	0.0260256
DOCK5	chr8	8p21.2	25293751	25306250	1.88645	0.0249959	0.0260256
DOCK5	chr8	8p21.2	25300001	25312500	1.88645	0.0249959	0.0260256
DOCK5	chr8	8p21.2	25306251	25318750	1.88645	0.0249959	0.0260256
DOCK5	chr8	8p21.2	25312501	25325000	1.88645	0.0249959	0.0260256
DOCK5	chr8	8p21.2	25318751	25331250	1.88645	0.0249959	0.0260256
DOCK5	chr8	8p21.2	25325001	25337500	1.88645	0.0249959	0.0260256
DOCK5	chr8	8p21.2	25331251	25343750	1.88645	0.0249959	0.0260256
DOCK5	chr8	8p21.2	25337501	25350000	1.88645	0.0249959	0.0260256
DOCK5	chr8	8p21.2	25343751	25356250	1.88645	0.0249959	0.0260256
DOCK5	chr8	8p21.2	25350001	25362500	1.88645	0.0249959	0.0260256
DOCK5	chr8	8p21.2	25356251	25368750	1.88645	0.0249959	0.0260256
DOCK5	chr8	8p21.2	25362501	25375000	1.88645	0.0249959	0.0260256
DOCK5	chr8	8p21.2	25368751	25381250	1.88645	0.0249959	0.0260256
DOCK5	chr8	8p21.2	25375001	25387500	1.88645	0.0249959	0.0260256
DOCK5	chr8	8p21.2	25381251	25393750	1.88645	0.0249959	0.0260256
DOCK5	chr8	8p21.2	25387501	25400000	1.88645	0.0249959	0.0260256
DOCK5	chr8	8p21.2	25393751	25406250	1.88645	0.0249959	0.0260256
DOCK5	chr8	8p21.2	25400001	25412500	1.88645	0.0249959	0.0260256
DOCK5	chr8	8p21.2	25406251	25418750	1.88645	0.0249959	0.0260256
PDK4	chr7	7q21.3	95575001	95587500	1.88474	0.0249959	0.0260256
PDK4	chr7	7q21.3	95581251	95593750	1.88474	0.0249959	0.0260256
PDK4	chr7	7q21.3	95587501	95600000	1.88474	0.0249959	0.0260256
PDK4	chr7	7q21.3	95593751	95606250	1.88474	0.0249959	0.0260256
SLC5A11	chr16	16p12.1	24837501	24850000	1.86967	0.0249959	0.0260256
SLC5A11	chr16	16p12.1	24843751	24856250	1.86967	0.0249959	0.0260256
SLC5A11	chr16	16p12.1	24850001	24862500	1.86967	0.0249959	0.0260256
SLC5A11	chr16	16p12.1	24856251	24868750	1.86967	0.0249959	0.0260256
SLC5A11	chr16	16p12.1	24862501	24875000	1.86967	0.0249959	0.0260256
SLC5A11	chr16	16p12.1	24868751	24881250	1.86967	0.0249959	0.0260256
SLC5A11	chr16	16p12.1	24875001	24887500	1.86967	0.0249959	0.0260256
SLC5A11	chr16	16p12.1	24881251	24893750	1.86967	0.0249959	0.0260256
SLC5A11	chr16	16p12.1	24887501	24900000	1.86967	0.0249959	0.0260256
SLC5A11	chr16	16p12.1	24893751	24906250	1.86967	0.0249959	0.0260256
SLC5A11	chr16	16p12.1	24900001	24912500	1.86967	0.0249959	0.0260256
SLC5A11	chr16	16p12.1	24906251	24918750	1.86967	0.0249959	0.0260256
MAFK	chr7	7p22.3	1518751	1531250	1.84623	0.0249959	0.0260256
PTGS2	chr1	1q25.2-q25.3	186662501	186675000	1.81512	0.0249959	0.0260256
PTGS2	chr1	1q25.2-q25.3	186668751	186681250	1.81512	0.0249959	0.0260256
CDK2AP2	chr11	11q13	67506251	67518750	1.79315	0.0249959	0.0260256
FKBP5	chr6	6p21.31	35562501	35575000	1.79072	0.0249959	0.0260256
FKBP5	chr6	6p21.31	35568751	35581250	1.79072	0.0249959	0.0260256
FKBP5	chr6	6p21.31	35575001	35587500	1.79072	0.0249959	0.0260256
FKBP5	chr6	6p21.31	35581251	35593750	1.79072	0.0249959	0.0260256
FKBP5	chr6	6p21.31	35587501	35600000	1.79072	0.0249959	0.0260256
FKBP5	chr6	6p21.31	35593751	35606250	1.79072	0.0249959	0.0260256
FKBP5	chr6	6p21.31	35600001	35612500	1.79072	0.0249959	0.0260256
FKBP5	chr6	6p21.31	35606251	35618750	1.79072	0.0249959	0.0260256
FKBP5	chr6	6p21.31	35612501	35625000	1.79072	0.0249959	0.0260256
FKBP5	chr6	6p21.31	35618751	35631250	1.79072	0.0249959	0.0260256
FKBP5	chr6	6p21.31	35625001	35637500	1.79072	0.0249959	0.0260256
FKBP5	chr6	6p21.31	35631251	35643750	1.79072	0.0249959	0.0260256
FKBP5	chr6	6p21.31	35637501	35650000	1.79072	0.0249959	0.0260256
FKBP5	chr6	6p21.31	35643751	35656250	1.79072	0.0249959	0.0260256
FKBP5	chr6	6p21.31	35650001	35662500	1.79072	0.0249959	0.0260256
FKBP5	chr6	6p21.31	35656251	35668750	1.79072	0.0249959	0.0260256
FKBP5	chr6	6p21.31	35662501	35675000	1.79072	0.0249959	0.0260256
FKBP5	chr6	6p21.31	35668751	35681250	1.79072	0.0249959	0.0260256
FKBP5	chr6	6p21.31	35675001	35687500	1.79072	0.0249959	0.0260256
FKBP5	chr6	6p21.31	35681251	35693750	1.79072	0.0249959	0.0260256
FKBP5	chr6	6p21.31	35687501	35700000	1.79072	0.0249959	0.0260256
FKBP5	chr6	6p21.31	35693751	35706250	1.79072	0.0249959	0.0260256
FKBP5	chr6	6p21.31	35700001	35712500	1.79072	0.0249959	0.0260256
FKBP5	chr6	6p21.31	35706251	35718750	1.79072	0.0249959	0.0260256
FKBP5	chr6	6p21.31	35712501	35725000	1.79072	0.0249959	0.0260256
FKBP5	chr6	6p21.31	35718751	35731250	1.79072	0.0249959	0.0260256
C1QA	chr1	1p36.12	22625001	22637500	1.78189	0.0249959	0.0260256
NEUROD1	chr2	2q32	181668751	181681250	1.78189	0.0249959	0.0260256
NEUROD1	chr2	2q32	181675001	181687500	1.78189	0.0249959	0.0260256
PIM3	chr22	22q13	49950001	49962500	1.75741	0.0249959	0.0260256
PIM3	chr22	22q13	49956251	49968750	1.75741	0.0249959	0.0260256
PIM3	chr22	22q13	49962501	49975000	1.75741	0.0249959	0.0260256
ARRDC2	chr19	19p13.11	18000001	18012500	1.73463	0.0249959	0.0260256
ARRDC2	chr19	19p13.11	18006251	18018750	1.73463	0.0249959	0.0260256
ARRDC2	chr19	19p13.11	18012501	18025000	1.73463	0.0249959	0.0260256
C7orf61	chr7	7q22.1	100450001	100462500	1.72472	0.0249959	0.0260256
CHORDC1	chr11	11q14.3	90206251	90218750	1.71679	0.0249959	0.0260256
CHI3L1	chr1	1q32.1	203181251	203193750	1.71528	0.0249959	0.0260256
AHSA2	chr2	2p15	61168751	61181250	1.71474	0.0249959	0.0260256
ZC3H11A	chr1	1q32.1	203806251	203818750	1.71429	0.0249959	0.0260256
ZC3H11A	chr1	1q32.1	203812501	203825000	1.71429	0.0249959	0.0260256
ZC3H11A	chr1	1q32.1	203818751	203831250	1.71429	0.0249959	0.0260256
ZC3H11A	chr1	1q32.1	203825001	203837500	1.71429	0.0249959	0.0260256
ZC3H11A	chr1	1q32.1	203831251	203843750	1.71429	0.0249959	0.0260256
ZC3H11A	chr1	1q32.1	203837501	203850000	1.71429	0.0249959	0.0260256
KLF15	chr3	3q21.3	126331251	126343750	1.71077	0.0249959	0.0260256
KLF15	chr3	3q21.3	126337501	126350000	1.71077	0.0249959	0.0260256
KLF15	chr3	3q21.3	126343751	126356250	1.71077	0.0249959	0.0260256
KLF15	chr3	3q21.3	126350001	126362500	1.71077	0.0249959	0.0260256
KLF15	chr3	3q21.3	126356251	126368750	1.71077	0.0249959	0.0260256
SLCO4A1	chr20	20q13.33	62637501	62650000	1.70331	0.0249959	0.0260256
SLCO4A1	chr20	20q13.33	62643751	62656250	1.70331	0.0249959	0.0260256
SLCO4A1	chr20	20q13.33	62650001	62662500	1.70331	0.0249959	0.0260256
SLCO4A1	chr20	20q13.33	62656251	62668750	1.70331	0.0249959	0.0260256
SLCO4A1	chr20	20q13.33	62662501	62675000	1.70331	0.0249959	0.0260256
SLCO4A1	chr20	20q13.33	62668751	62681250	1.70331	0.0249959	0.0260256
SLCO4A1	chr20	20q13.33	62675001	62687500	1.70331	0.0249959	0.0260256
SLCO4A1	chr20	20q13.33	62681251	62693750	1.70331	0.0249959	0.0260256
HVCN1	chr12	12q24.11	110650001	110662500	1.70152	0.0249959	0.0260256
HVCN1	chr12	12q24.11	110656251	110668750	1.70152	0.0249959	0.0260256
HVCN1	chr12	12q24.11	110662501	110675000	1.70152	0.0249959	0.0260256
HVCN1	chr12	12q24.11	110668751	110681250	1.70152	0.0249959	0.0260256
HVCN1	chr12	12q24.11	110675001	110687500	1.70152	0.0249959	0.0260256
HVCN1	chr12	12q24.11	110681251	110693750	1.70152	0.0249959	0.0260256
HVCN1	chr12	12q24.11	110687501	110700000	1.70152	0.0249959	0.0260256
HVCN1	chr12	12q24.11	110693751	110706250	1.70152	0.0249959	0.0260256
LMF1	chr16	16p13.3	843751	856250	1.69117	0.0249959	0.0260256
LMF1	chr16	16p13.3	868751	881250	1.69117	0.0249959	0.0260256
LMF1	chr16	16p13.3	875001	887500	1.69117	0.0249959	0.0260256
LMF1	chr16	16p13.3	881251	893750	1.69117	0.0249959	0.0260256
LMF1	chr16	16p13.3	887501	900000	1.69117	0.0249959	0.0260256
LMF1	chr16	16p13.3	893751	906250	1.69117	0.0249959	0.0260256
LMF1	chr16	16p13.3	900001	912500	1.69117	0.0249959	0.0260256
LMF1	chr16	16p13.3	906251	918750	1.69117	0.0249959	0.0260256
LMF1	chr16	16p13.3	912501	925000	1.69117	0.0249959	0.0260256
LMF1	chr16	16p13.3	918751	931250	1.69117	0.0249959	0.0260256
LMF1	chr16	16p13.3	925001	937500	1.69117	0.0249959	0.0260256
LMF1	chr16	16p13.3	931251	943750	1.69117	0.0249959	0.0260256
LMF1	chr16	16p13.3	937501	950000	1.69117	0.0249959	0.0260256
LMF1	chr16	16p13.3	962501	975000	1.69117	0.0249959	0.0260256
PNRC1	chr6	6q15	89068751	89081250	1.68247	0.0249959	0.0260256
PNRC1	chr6	6q15	89075001	89087500	1.68247	0.0249959	0.0260256
CRTAM	chr11	11q24.1	122831251	122843750	1.68059	0.0249959	0.0260256
CRTAM	chr11	11q24.1	122837501	122850000	1.68059	0.0249959	0.0260256
CRTAM	chr11	11q24.1	122843751	122856250	1.68059	0.0249959	0.0260256
CRTAM	chr11	11q24.1	122850001	122862500	1.68059	0.0249959	0.0260256
CRTAM	chr11	11q24.1	122856251	122868750	1.68059	0.0249959	0.0260256
CRTAM	chr11	11q24.1	122862501	122875000	1.68059	0.0249959	0.0260256
CRTAM	chr11	11q24.1	122868751	122881250	1.68059	0.0249959	0.0260256
MRAS	chr3	3q22.3	138337501	138350000	1.6804	0.0249959	0.0260256
MRAS	chr3	3q22.3	138362501	138375000	1.6804	0.0249959	0.0260256
MRAS	chr3	3q22.3	138368751	138381250	1.6804	0.0249959	0.0260256
MRAS	chr3	3q22.3	138375001	138387500	1.6804	0.0249959	0.0260256
MRAS	chr3	3q22.3	138381251	138393750	1.6804	0.0249959	0.0260256
MRAS	chr3	3q22.3	138387501	138400000	1.6804	0.0249959	0.0260256
MRAS	chr3	3q22.3	138393751	138406250	1.6804	0.0249959	0.0260256
MRAS	chr3	3q22.3	138400001	138412500	1.6804	0.0249959	0.0260256
PPP4R2	chr3	3p13	72987501	73000000	1.67645	0.0249959	0.0260256
PPP4R2	chr3	3p13	72993751	73006250	1.67645	0.0249959	0.0260256
PPP4R2	chr3	3p13	73000001	73012500	1.67645	0.0249959	0.0260256
PPP4R2	chr3	3p13	73006251	73018750	1.67645	0.0249959	0.0260256
PPP4R2	chr3	3p13	73012501	73025000	1.67645	0.0249959	0.0260256
PPP4R2	chr3	3p13	73018751	73031250	1.67645	0.0249959	0.0260256
PPP4R2	chr3	3p13	73025001	73037500	1.67645	0.0249959	0.0260256
PPP4R2	chr3	3p13	73031251	73043750	1.67645	0.0249959	0.0260256
PPP4R2	chr3	3p13	73037501	73050000	1.67645	0.0249959	0.0260256
PPP4R2	chr3	3p13	73043751	73056250	1.67645	0.0249959	0.0260256
ITGB8	chr7	7p21.1	20337501	20350000	1.67425	0.0249959	0.0260256
ITGB8	chr7	7p21.1	20343751	20356250	1.67425	0.0249959	0.0260256
ITGB8	chr7	7p21.1	20350001	20362500	1.67425	0.0249959	0.0260256
ITGB8	chr7	7p21.1	20356251	20368750	1.67425	0.0249959	0.0260256
ITGB8	chr7	7p21.1	20362501	20375000	1.67425	0.0249959	0.0260256
ITGB8	chr7	7p21.1	20368751	20381250	1.67425	0.0249959	0.0260256
ITGB8	chr7	7p21.1	20375001	20387500	1.67425	0.0249959	0.0260256
ITGB8	chr7	7p21.1	20381251	20393750	1.67425	0.0249959	0.0260256
ITGB8	chr7	7p21.1	20387501	20400000	1.67425	0.0249959	0.0260256
ITGB8	chr7	7p21.1	20393751	20406250	1.67425	0.0249959	0.0260256
ITGB8	chr7	7p21.1	20400001	20412500	1.67425	0.0249959	0.0260256
ITGB8	chr7	7p21.1	20406251	20418750	1.67425	0.0249959	0.0260256
ITGB8	chr7	7p21.1	20412501	20425000	1.67425	0.0249959	0.0260256
ZDHHC20	chr13	13q12.11	21362501	21375000	1.6733	0.0249959	0.0260256
ZDHHC20	chr13	13q12.11	21368751	21381250	1.6733	0.0249959	0.0260256
ZDHHC20	chr13	13q12.11	21375001	21387500	1.6733	0.0249959	0.0260256
ZDHHC20	chr13	13q12.11	21381251	21393750	1.6733	0.0249959	0.0260256
ZDHHC20	chr13	13q12.11	21387501	21400000	1.6733	0.0249959	0.0260256
ZDHHC20	chr13	13q12.11	21393751	21406250	1.6733	0.0249959	0.0260256
ZDHHC20	chr13	13q12.11	21400001	21412500	1.6733	0.0249959	0.0260256
ZDHHC20	chr13	13q12.11	21406251	21418750	1.6733	0.0249959	0.0260256
ZDHHC20	chr13	13q12.11	21412501	21425000	1.6733	0.0249959	0.0260256
ZDHHC20	chr13	13q12.11	21418751	21431250	1.6733	0.0249959	0.0260256
ZDHHC20	chr13	13q12.11	21425001	21437500	1.6733	0.0249959	0.0260256
ZDHHC20	chr13	13q12.11	21431251	21443750	1.6733	0.0249959	0.0260256
ZDHHC20	chr13	13q12.11	21437501	21450000	1.6733	0.0249959	0.0260256
ZDHHC20	chr13	13q12.11	21443751	21456250	1.6733	0.0249959	0.0260256
ZDHHC20	chr13	13q12.11	21450001	21462500	1.6733	0.0249959	0.0260256
ZDHHC20	chr13	13q12.11	21456251	21468750	1.6733	0.0249959	0.0260256
ZNF786	chr7	7q36.1	149075001	149087500	1.6706	0.0249959	0.0260256
ZNF786	chr7	7q36.1	149081251	149093750	1.6706	0.0249959	0.0260256
ZNF786	chr7	7q36.1	149087501	149100000	1.6706	0.0249959	0.0260256
Hs.541829	chr2	N/A	112675001	112687500	1.66816	0.0249959	0.0260256
Hs.541829	chr2	N/A	112681251	112693750	1.66816	0.0249959	0.0260256
EPHX1	chr1	1q42.1	225800001	225812500	1.66488	0.0249959	0.0260256
EPHX1	chr1	1q42.1	225806251	225818750	1.66488	0.0249959	0.0260256
EPHX1	chr1	1q42.1	225812501	225825000	1.66488	0.0249959	0.0260256
EPHX1	chr1	1q42.1	225818751	225831250	1.66488	0.0249959	0.0260256
EPHX1	chr1	1q42.1	225825001	225837500	1.66488	0.0249959	0.0260256
EPHX1	chr1	1q42.1	225831251	225843750	1.66488	0.0249959	0.0260256
Hs.496631	chrX	N/A	115725001	115737500	1.66269	0.0249959	0.0260256
Hs.496631	chrX	N/A	115731251	115743750	1.66269	0.0249959	0.0260256
Hs.496631	chrX	N/A	115737501	115750000	1.66269	0.0249959	0.0260256
Hs.496631	chrX	N/A	115743751	115756250	1.66269	0.0249959	0.0260256
Hs.496631	chrX	N/A	115750001	115762500	1.66269	0.0249959	0.0260256
Hs.496631	chrX	N/A	115756251	115768750	1.66269	0.0249959	0.0260256
Hs.496631	chrX	N/A	115762501	115775000	1.66269	0.0249959	0.0260256
Hs.496631	chrX	N/A	115768751	115781250	1.66269	0.0249959	0.0260256
Hs.496631	chrX	N/A	115775001	115787500	1.66269	0.0249959	0.0260256
Hs.496631	chrX	N/A	115781251	115793750	1.66269	0.0249959	0.0260256
Hs.496631	chrX	N/A	115787501	115800000	1.66269	0.0249959	0.0260256
Hs.496631	chrX	N/A	115793751	115806250	1.66269	0.0249959	0.0260256
Hs.496631	chrX	N/A	115800001	115812500	1.66269	0.0249959	0.0260256
Hs.496631	chrX	N/A	115806251	115818750	1.66269	0.0249959	0.0260256
Hs.496631	chrX	N/A	115812501	115825000	1.66269	0.0249959	0.0260256
Hs.496631	chrX	N/A	115818751	115831250	1.66269	0.0249959	0.0260256
Hs.496631	chrX	N/A	115825001	115837500	1.66269	0.0249959	0.0260256
Hs.496631	chrX	N/A	115831251	115843750	1.66269	0.0249959	0.0260256
Hs.496631	chrX	N/A	115837501	115850000	1.66269	0.0249959	0.0260256
Hs.496631	chrX	N/A	115843751	115856250	1.66269	0.0249959	0.0260256
Hs.496631	chrX	N/A	115850001	115862500	1.66269	0.0249959	0.0260256
Hs.496631	chrX	N/A	115856251	115868750	1.66269	0.0249959	0.0260256
Hs.496631	chrX	N/A	115862501	115875000	1.66269	0.0249959	0.0260256
Hs.496631	chrX	N/A	115868751	115881250	1.66269	0.0249959	0.0260256
Hs.496631	chrX	N/A	115875001	115887500	1.66269	0.0249959	0.0260256
Hs.496631	chrX	N/A	115881251	115893750	1.66269	0.0249959	0.0260256
ZDHHC11	chr5	5p15.33	843751	856250	1.66205	0.0249959	0.0260256
ZDHHC11	chr5	5p15.33	850001	862500	1.66205	0.0249959	0.0260256
NUPR1	chr16	16p11.2	28525001	28537500	1.65643	0.0249959	0.0260256
NUPR1	chr16	16p11.2	28531251	28543750	1.65643	0.0249959	0.0260256
NUPR1	chr16	16p11.2	28537501	28550000	1.65643	0.0249959	0.0260256
DNAJB1	chr19	19p13.2	14506251	14518750	1.65387	0.0249959	0.0260256
DNAJB1	chr19	19p13.2	14512501	14525000	1.65387	0.0249959	0.0260256
PILRB	chr7	7q22.1	100350001	100362500	1.64349	0.0249959	0.0260256
LENG8	chr19	19q13.42	54443751	54456250	1.64058	0.0249959	0.0260256
OPHN1	chrX	Xq12	68031251	68043750	1.63511	0.0249959	0.0260256
OPHN1	chrX	Xq12	68037501	68050000	1.63511	0.0249959	0.0260256
OPHN1	chrX	Xq12	68043751	68056250	1.63511	0.0249959	0.0260256
OPHN1	chrX	Xq12	68050001	68062500	1.63511	0.0249959	0.0260256
OPHN1	chrX	Xq12	68056251	68068750	1.63511	0.0249959	0.0260256
OPHN1	chrX	Xq12	68062501	68075000	1.63511	0.0249959	0.0260256
OPHN1	chrX	Xq12	68068751	68081250	1.63511	0.0249959	0.0260256
OPHN1	chrX	Xq12	68075001	68087500	1.63511	0.0249959	0.0260256
OPHN1	chrX	Xq12	68081251	68093750	1.63511	0.0249959	0.0260256
OPHN1	chrX	Xq12	68087501	68100000	1.63511	0.0249959	0.0260256
OPHN1	chrX	Xq12	68093751	68106250	1.63511	0.0249959	0.0260256
OPHN1	chrX	Xq12	68100001	68112500	1.63511	0.0249959	0.0260256
OPHN1	chrX	Xq12	68106251	68118750	1.63511	0.0249959	0.0260256
OPHN1	chrX	Xq12	68112501	68125000	1.63511	0.0249959	0.0260256
OPHN1	chrX	Xq12	68118751	68131250	1.63511	0.0249959	0.0260256
OPHN1	chrX	Xq12	68125001	68137500	1.63511	0.0249959	0.0260256
OPHN1	chrX	Xq12	68131251	68143750	1.63511	0.0249959	0.0260256
OPHN1	chrX	Xq12	68137501	68150000	1.63511	0.0249959	0.0260256
OPHN1	chrX	Xq12	68143751	68156250	1.63511	0.0249959	0.0260256
OPHN1	chrX	Xq12	68150001	68162500	1.63511	0.0249959	0.0260256
OPHN1	chrX	Xq12	68156251	68168750	1.63511	0.0249959	0.0260256
OPHN1	chrX	Xq12	68162501	68175000	1.63511	0.0249959	0.0260256
OPHN1	chrX	Xq12	68168751	68181250	1.63511	0.0249959	0.0260256
OPHN1	chrX	Xq12	68175001	68187500	1.63511	0.0249959	0.0260256
OPHN1	chrX	Xq12	68181251	68193750	1.63511	0.0249959	0.0260256
OPHN1	chrX	Xq12	68187501	68200000	1.63511	0.0249959	0.0260256
OPHN1	chrX	Xq12	68193751	68206250	1.63511	0.0249959	0.0260256
OPHN1	chrX	Xq12	68200001	68212500	1.63511	0.0249959	0.0260256
OPHN1	chrX	Xq12	68206251	68218750	1.63511	0.0249959	0.0260256
OPHN1	chrX	Xq12	68212501	68225000	1.63511	0.0249959	0.0260256
OPHN1	chrX	Xq12	68218751	68231250	1.63511	0.0249959	0.0260256
OPHN1	chrX	Xq12	68225001	68237500	1.63511	0.0249959	0.0260256
OPHN1	chrX	Xq12	68231251	68243750	1.63511	0.0249959	0.0260256
OPHN1	chrX	Xq12	68237501	68250000	1.63511	0.0249959	0.0260256
OPHN1	chrX	Xq12	68243751	68256250	1.63511	0.0249959	0.0260256
OPHN1	chrX	Xq12	68250001	68262500	1.63511	0.0249959	0.0260256
OPHN1	chrX	Xq12	68256251	68268750	1.63511	0.0249959	0.0260256
OPHN1	chrX	Xq12	68262501	68275000	1.63511	0.0249959	0.0260256
OPHN1	chrX	Xq12	68268751	68281250	1.63511	0.0249959	0.0260256
OPHN1	chrX	Xq12	68275001	68287500	1.63511	0.0249959	0.0260256
OPHN1	chrX	Xq12	68281251	68293750	1.63511	0.0249959	0.0260256
OPHN1	chrX	Xq12	68287501	68300000	1.63511	0.0249959	0.0260256
OPHN1	chrX	Xq12	68293751	68306250	1.63511	0.0249959	0.0260256
OPHN1	chrX	Xq12	68300001	68312500	1.63511	0.0249959	0.0260256
OPHN1	chrX	Xq12	68306251	68318750	1.63511	0.0249959	0.0260256
OPHN1	chrX	Xq12	68312501	68325000	1.63511	0.0249959	0.0260256
OPHN1	chrX	Xq12	68318751	68331250	1.63511	0.0249959	0.0260256
OPHN1	chrX	Xq12	68325001	68337500	1.63511	0.0249959	0.0260256
OPHN1	chrX	Xq12	68331251	68343750	1.63511	0.0249959	0.0260256
OPHN1	chrX	Xq12	68337501	68350000	1.63511	0.0249959	0.0260256
OPHN1	chrX	Xq12	68343751	68356250	1.63511	0.0249959	0.0260256
OPHN1	chrX	Xq12	68350001	68362500	1.63511	0.0249959	0.0260256
OPHN1	chrX	Xq12	68356251	68368750	1.63511	0.0249959	0.0260256
OPHN1	chrX	Xq12	68362501	68375000	1.63511	0.0249959	0.0260256
OPHN1	chrX	Xq12	68368751	68381250	1.63511	0.0249959	0.0260256
OPHN1	chrX	Xq12	68375001	68387500	1.63511	0.0249959	0.0260256
OPHN1	chrX	Xq12	68381251	68393750	1.63511	0.0249959	0.0260256
OPHN1	chrX	Xq12	68387501	68400000	1.63511	0.0249959	0.0260256
OPHN1	chrX	Xq12	68393751	68406250	1.63511	0.0249959	0.0260256
OPHN1	chrX	Xq12	68400001	68412500	1.63511	0.0249959	0.0260256
OPHN1	chrX	Xq12	68406251	68418750	1.63511	0.0249959	0.0260256
OPHN1	chrX	Xq12	68412501	68425000	1.63511	0.0249959	0.0260256
OPHN1	chrX	Xq12	68418751	68431250	1.63511	0.0249959	0.0260256
OPHN1	chrX	Xq12	68425001	68437500	1.63511	0.0249959	0.0260256
OPHN1	chrX	Xq12	68431251	68443750	1.63511	0.0249959	0.0260256
HSPB1	chr7	7q11.23	76293751	76306250	1.63357	0.0249959	0.0260256
HSPB1	chr7	7q11.23	76300001	76312500	1.63357	0.0249959	0.0260256
JMJD6	chr17	17q25	76712501	76725000	1.63292	0.0249959	0.0260256
LINC00457	chr13	N/A	34425001	34437500	1.63044	0.0249959	0.0260256
LINC00457	chr13	N/A	34431251	34443750	1.63044	0.0249959	0.0260256
LINC00457	chr13	N/A	34437501	34450000	1.63044	0.0249959	0.0260256
LINC00457	chr13	N/A	34443751	34456250	1.63044	0.0249959	0.0260256
LINC00457	chr13	N/A	34450001	34462500	1.63044	0.0249959	0.0260256
LINC00457	chr13	N/A	34456251	34468750	1.63044	0.0249959	0.0260256
LINC00457	chr13	N/A	34462501	34475000	1.63044	0.0249959	0.0260256
LINC00457	chr13	N/A	34468751	34481250	1.63044	0.0249959	0.0260256
LINC00457	chr13	N/A	34475001	34487500	1.63044	0.0249959	0.0260256
LINC00457	chr13	N/A	34481251	34493750	1.63044	0.0249959	0.0260256
LINC00457	chr13	N/A	34487501	34500000	1.63044	0.0249959	0.0260256
LINC00457	chr13	N/A	34493751	34506250	1.63044	0.0249959	0.0260256
LINC00457	chr13	N/A	34500001	34512500	1.63044	0.0249959	0.0260256
LINC00457	chr13	N/A	34506251	34518750	1.63044	0.0249959	0.0260256
LINC00457	chr13	N/A	34512501	34525000	1.63044	0.0249959	0.0260256
LINC00457	chr13	N/A	34518751	34531250	1.63044	0.0249959	0.0260256
LINC00457	chr13	N/A	34525001	34537500	1.63044	0.0249959	0.0260256
LINC00457	chr13	N/A	34531251	34543750	1.63044	0.0249959	0.0260256
LINC00457	chr13	N/A	34537501	34550000	1.63044	0.0249959	0.0260256
LINC00457	chr13	N/A	34543751	34556250	1.63044	0.0249959	0.0260256
LINC00457	chr13	N/A	34550001	34562500	1.63044	0.0249959	0.0260256
LINC00457	chr13	N/A	34556251	34568750	1.63044	0.0249959	0.0260256
LINC00457	chr13	N/A	34562501	34575000	1.63044	0.0249959	0.0260256
LINC00457	chr13	N/A	34568751	34581250	1.63044	0.0249959	0.0260256
LINC00457	chr13	N/A	34575001	34587500	1.63044	0.0249959	0.0260256
LINC00457	chr13	N/A	34581251	34593750	1.63044	0.0249959	0.0260256
LINC00457	chr13	N/A	34587501	34600000	1.63044	0.0249959	0.0260256
LINC00457	chr13	N/A	34593751	34606250	1.63044	0.0249959	0.0260256
LINC00457	chr13	N/A	34600001	34612500	1.63044	0.0249959	0.0260256
LINC00457	chr13	N/A	34606251	34618750	1.63044	0.0249959	0.0260256
LINC00457	chr13	N/A	34612501	34625000	1.63044	0.0249959	0.0260256
LINC00457	chr13	N/A	34618751	34631250	1.63044	0.0249959	0.0260256
LINC00457	chr13	N/A	34625001	34637500	1.63044	0.0249959	0.0260256
LINC00457	chr13	N/A	34631251	34643750	1.63044	0.0249959	0.0260256
LINC00457	chr13	N/A	34637501	34650000	1.63044	0.0249959	0.0260256
C1QB	chr1	1p36.12	22650001	22662500	1.62601	0.0249959	0.0260256
C1QB	chr1	1p36.12	22656251	22668750	1.62601	0.0249959	0.0260256
MT1HL1	chr1	1q43	236993751	237006250	1.62585	0.0249959	0.0260256
MT1HL1	chr1	1q43	237000001	237012500	1.62585	0.0249959	0.0260256
Hs.562162	chr1	N/A	119243751	119256250	1.62501	0.0249959	0.0260256
Hs.562162	chr1	N/A	119250001	119262500	1.62501	0.0249959	0.0260256
CDK18	chr1	1q31-q32	205493751	205506250	1.62126	0.0249959	0.0260256
CDK18	chr1	1q31-q32	205500001	205512500	1.62126	0.0249959	0.0260256
CDK18	chr1	1q31-q32	205506251	205518750	1.62126	0.0249959	0.0260256
CDK18	chr1	1q31-q32	205512501	205525000	1.62126	0.0249959	0.0260256
CDK18	chr1	1q31-q32	205518751	205531250	1.62126	0.0249959	0.0260256
LYZ	chr12	12q15	69337501	69350000	1.61871	0.0249959	0.0260256
LYZ	chr12	12q15	69343751	69356250	1.61871	0.0249959	0.0260256
Hs.541685	chr2	N/A	164968751	164981250	1.61398	0.0249959	0.0260256
Hs.541685	chr2	N/A	164975001	164987500	1.61398	0.0249959	0.0260256
HSD17B7	chr1	1q23	162787501	162800000	1.61303	0.0249959	0.0260256
HSD17B7	chr1	1q23	162793751	162806250	1.61303	0.0249959	0.0260256
HSD17B7	chr1	1q23	162800001	162812500	1.61303	0.0249959	0.0260256
GABRA6	chr5	5q34	161675001	161687500	1.61078	0.0249959	0.0260256
GABRA6	chr5	5q34	161681251	161693750	1.61078	0.0249959	0.0260256
GABRA6	chr5	5q34	161687501	161700000	1.61078	0.0249959	0.0260256
GABRA6	chr5	5q34	161693751	161706250	1.61078	0.0249959	0.0260256
GABRA6	chr5	5q34	161700001	161712500	1.61078	0.0249959	0.0260256
PREX1	chr20	20q13.13	48612501	48625000	1.61054	0.0249959	0.0260256
PREX1	chr20	20q13.13	48618751	48631250	1.61054	0.0249959	0.0260256
PREX1	chr20	20q13.13	48625001	48637500	1.61054	0.0249959	0.0260256
PREX1	chr20	20q13.13	48631251	48643750	1.61054	0.0249959	0.0260256
PREX1	chr20	20q13.13	48637501	48650000	1.61054	0.0249959	0.0260256
PREX1	chr20	20q13.13	48643751	48656250	1.61054	0.0249959	0.0260256
PREX1	chr20	20q13.13	48650001	48662500	1.61054	0.0249959	0.0260256
PREX1	chr20	20q13.13	48656251	48668750	1.61054	0.0249959	0.0260256
PREX1	chr20	20q13.13	48662501	48675000	1.61054	0.0249959	0.0260256
PREX1	chr20	20q13.13	48668751	48681250	1.61054	0.0249959	0.0260256
PREX1	chr20	20q13.13	48675001	48687500	1.61054	0.0249959	0.0260256
PREX1	chr20	20q13.13	48681251	48693750	1.61054	0.0249959	0.0260256
PREX1	chr20	20q13.13	48687501	48700000	1.61054	0.0249959	0.0260256
PREX1	chr20	20q13.13	48693751	48706250	1.61054	0.0249959	0.0260256
PREX1	chr20	20q13.13	48700001	48712500	1.61054	0.0249959	0.0260256
PREX1	chr20	20q13.13	48706251	48718750	1.61054	0.0249959	0.0260256
PREX1	chr20	20q13.13	48712501	48725000	1.61054	0.0249959	0.0260256
PREX1	chr20	20q13.13	48718751	48731250	1.61054	0.0249959	0.0260256
PREX1	chr20	20q13.13	48725001	48737500	1.61054	0.0249959	0.0260256
PREX1	chr20	20q13.13	48731251	48743750	1.61054	0.0249959	0.0260256
PREX1	chr20	20q13.13	48737501	48750000	1.61054	0.0249959	0.0260256
PREX1	chr20	20q13.13	48743751	48756250	1.61054	0.0249959	0.0260256
PREX1	chr20	20q13.13	48750001	48762500	1.61054	0.0249959	0.0260256
PREX1	chr20	20q13.13	48756251	48768750	1.61054	0.0249959	0.0260256
PREX1	chr20	20q13.13	48762501	48775000	1.61054	0.0249959	0.0260256
PREX1	chr20	20q13.13	48768751	48781250	1.61054	0.0249959	0.0260256
PREX1	chr20	20q13.13	48775001	48787500	1.61054	0.0249959	0.0260256
PREX1	chr20	20q13.13	48781251	48793750	1.61054	0.0249959	0.0260256
PREX1	chr20	20q13.13	48787501	48800000	1.61054	0.0249959	0.0260256
PREX1	chr20	20q13.13	48793751	48806250	1.61054	0.0249959	0.0260256
PREX1	chr20	20q13.13	48800001	48812500	1.61054	0.0249959	0.0260256
PREX1	chr20	20q13.13	48806251	48818750	1.61054	0.0249959	0.0260256
PREX1	chr20	20q13.13	48812501	48825000	1.61054	0.0249959	0.0260256
PREX1	chr20	20q13.13	48818751	48831250	1.61054	0.0249959	0.0260256
PREX1	chr20	20q13.13	48825001	48837500	1.61054	0.0249959	0.0260256
SOCS6	chr18	18q22.2	70281251	70293750	1.6081	0.0249959	0.0260256
SOCS6	chr18	18q22.2	70287501	70300000	1.6081	0.0249959	0.0260256
SOCS6	chr18	18q22.2	70293751	70306250	1.6081	0.0249959	0.0260256
SOCS6	chr18	18q22.2	70300001	70312500	1.6081	0.0249959	0.0260256
SOCS6	chr18	18q22.2	70306251	70318750	1.6081	0.0249959	0.0260256
SOCS6	chr18	18q22.2	70312501	70325000	1.6081	0.0249959	0.0260256
SOCS6	chr18	18q22.2	70318751	70331250	1.6081	0.0249959	0.0260256
ATP11A	chr13	13q34	112693751	112706250	1.608	0.0249959	0.0260256
ATP11A	chr13	13q34	112700001	112712500	1.608	0.0249959	0.0260256
ATP11A	chr13	13q34	112706251	112718750	1.608	0.0249959	0.0260256
ATP11A	chr13	13q34	112712501	112725000	1.608	0.0249959	0.0260256
ATP11A	chr13	13q34	112718751	112731250	1.608	0.0249959	0.0260256
ATP11A	chr13	13q34	112725001	112737500	1.608	0.0249959	0.0260256
ATP11A	chr13	13q34	112731251	112743750	1.608	0.0249959	0.0260256
ATP11A	chr13	13q34	112756251	112768750	1.608	0.0249959	0.0260256
ATP11A	chr13	13q34	112762501	112775000	1.608	0.0249959	0.0260256
ATP11A	chr13	13q34	112768751	112781250	1.608	0.0249959	0.0260256
ATP11A	chr13	13q34	112775001	112787500	1.608	0.0249959	0.0260256
ATP11A	chr13	13q34	112781251	112793750	1.608	0.0249959	0.0260256
ATP11A	chr13	13q34	112806251	112818750	1.608	0.0249959	0.0260256
ATP11A	chr13	13q34	112812501	112825000	1.608	0.0249959	0.0260256
ATP11A	chr13	13q34	112818751	112831250	1.608	0.0249959	0.0260256
ATP11A	chr13	13q34	112825001	112837500	1.608	0.0249959	0.0260256
ATP11A	chr13	13q34	112831251	112843750	1.608	0.0249959	0.0260256
ATP11A	chr13	13q34	112837501	112850000	1.608	0.0249959	0.0260256
ATP11A	chr13	13q34	112843751	112856250	1.608	0.0249959	0.0260256
ATP11A	chr13	13q34	112850001	112862500	1.608	0.0249959	0.0260256
ATP11A	chr13	13q34	112856251	112868750	1.608	0.0249959	0.0260256
ATP11A	chr13	13q34	112862501	112875000	1.608	0.0249959	0.0260256
ATP11A	chr13	13q34	112868751	112881250	1.608	0.0249959	0.0260256
ATP11A	chr13	13q34	112875001	112887500	1.608	0.0249959	0.0260256
ATP11A	chr13	13q34	112881251	112893750	1.608	0.0249959	0.0260256
Hs.601256	chr9	N/A	85831251	85843750	1.60769	0.0249959	0.0260256
Hs.601256	chr9	N/A	85837501	85850000	1.60769	0.0249959	0.0260256
Hs.601256	chr9	N/A	85843751	85856250	1.60769	0.0249959	0.0260256
ANLN	chr7	7p15-p14	36393751	36406250	1.60426	0.0249959	0.0260256
ANLN	chr7	7p15-p14	36400001	36412500	1.60426	0.0249959	0.0260256
ANLN	chr7	7p15-p14	36406251	36418750	1.60426	0.0249959	0.0260256
ANLN	chr7	7p15-p14	36412501	36425000	1.60426	0.0249959	0.0260256
ANLN	chr7	7p15-p14	36418751	36431250	1.60426	0.0249959	0.0260256
ANLN	chr7	7p15-p14	36425001	36437500	1.60426	0.0249959	0.0260256
ANLN	chr7	7p15-p14	36431251	36443750	1.60426	0.0249959	0.0260256
ANLN	chr7	7p15-p14	36437501	36450000	1.60426	0.0249959	0.0260256
ANLN	chr7	7p15-p14	36443751	36456250	1.60426	0.0249959	0.0260256
ANLN	chr7	7p15-p14	36450001	36462500	1.60426	0.0249959	0.0260256
Hs.544637	chr6	N/A	34737501	34750000	1.59698	0.0249959	0.0260256
Hs.544637	chr6	N/A	34743751	34756250	1.59698	0.0249959	0.0260256
ZNF14	chr19	19p13.11	19700001	19712500	1.59554	0.0249959	0.0260256
ZNF14	chr19	19p13.11	19706251	19718750	1.59554	0.0249959	0.0260256
ZNF14	chr19	19p13.11	19712501	19725000	1.59554	0.0249959	0.0260256
ZNF14	chr19	19p13.11	19718751	19731250	1.59554	0.0249959	0.0260256
ZNF14	chr19	19p13.11	19725001	19737500	1.59554	0.0249959	0.0260256
ZNF14	chr19	19p13.11	19731251	19743750	1.59554	0.0249959	0.0260256
EDIL3	chr5	5q14	83931251	83943750	1.59522	0.0249959	0.0260256
EDIL3	chr5	5q14	83937501	83950000	1.59522	0.0249959	0.0260256
EDIL3	chr5	5q14	83943751	83956250	1.59522	0.0249959	0.0260256
EDIL3	chr5	5q14	83950001	83962500	1.59522	0.0249959	0.0260256
EDIL3	chr5	5q14	83956251	83968750	1.59522	0.0249959	0.0260256
EDIL3	chr5	5q14	83962501	83975000	1.59522	0.0249959	0.0260256
EDIL3	chr5	5q14	83968751	83981250	1.59522	0.0249959	0.0260256
EDIL3	chr5	5q14	83975001	83987500	1.59522	0.0249959	0.0260256
EDIL3	chr5	5q14	83981251	83993750	1.59522	0.0249959	0.0260256
EDIL3	chr5	5q14	83987501	84000000	1.59522	0.0249959	0.0260256
EDIL3	chr5	5q14	83993751	84006250	1.59522	0.0249959	0.0260256
EDIL3	chr5	5q14	84000001	84012500	1.59522	0.0249959	0.0260256
EDIL3	chr5	5q14	84006251	84018750	1.59522	0.0249959	0.0260256
EDIL3	chr5	5q14	84031251	84043750	1.59522	0.0249959	0.0260256
EDIL3	chr5	5q14	84037501	84050000	1.59522	0.0249959	0.0260256
EDIL3	chr5	5q14	84043751	84056250	1.59522	0.0249959	0.0260256
EDIL3	chr5	5q14	84050001	84062500	1.59522	0.0249959	0.0260256
EDIL3	chr5	5q14	84056251	84068750	1.59522	0.0249959	0.0260256
EDIL3	chr5	5q14	84062501	84075000	1.59522	0.0249959	0.0260256
EDIL3	chr5	5q14	84068751	84081250	1.59522	0.0249959	0.0260256
EDIL3	chr5	5q14	84075001	84087500	1.59522	0.0249959	0.0260256
EDIL3	chr5	5q14	84081251	84093750	1.59522	0.0249959	0.0260256
EDIL3	chr5	5q14	84087501	84100000	1.59522	0.0249959	0.0260256
EDIL3	chr5	5q14	84093751	84106250	1.59522	0.0249959	0.0260256
EDIL3	chr5	5q14	84100001	84112500	1.59522	0.0249959	0.0260256
EDIL3	chr5	5q14	84106251	84118750	1.59522	0.0249959	0.0260256
EDIL3	chr5	5q14	84112501	84125000	1.59522	0.0249959	0.0260256
EDIL3	chr5	5q14	84118751	84131250	1.59522	0.0249959	0.0260256
EDIL3	chr5	5q14	84125001	84137500	1.59522	0.0249959	0.0260256
EDIL3	chr5	5q14	84131251	84143750	1.59522	0.0249959	0.0260256
EDIL3	chr5	5q14	84137501	84150000	1.59522	0.0249959	0.0260256
EDIL3	chr5	5q14	84143751	84156250	1.59522	0.0249959	0.0260256
EDIL3	chr5	5q14	84150001	84162500	1.59522	0.0249959	0.0260256
EDIL3	chr5	5q14	84156251	84168750	1.59522	0.0249959	0.0260256
EDIL3	chr5	5q14	84162501	84175000	1.59522	0.0249959	0.0260256
EDIL3	chr5	5q14	84168751	84181250	1.59522	0.0249959	0.0260256
EDIL3	chr5	5q14	84175001	84187500	1.59522	0.0249959	0.0260256
EDIL3	chr5	5q14	84181251	84193750	1.59522	0.0249959	0.0260256
EDIL3	chr5	5q14	84187501	84200000	1.59522	0.0249959	0.0260256
EDIL3	chr5	5q14	84193751	84206250	1.59522	0.0249959	0.0260256
EDIL3	chr5	5q14	84200001	84212500	1.59522	0.0249959	0.0260256
EDIL3	chr5	5q14	84206251	84218750	1.59522	0.0249959	0.0260256
EDIL3	chr5	5q14	84212501	84225000	1.59522	0.0249959	0.0260256
EDIL3	chr5	5q14	84218751	84231250	1.59522	0.0249959	0.0260256
EDIL3	chr5	5q14	84225001	84237500	1.59522	0.0249959	0.0260256
EDIL3	chr5	5q14	84231251	84243750	1.59522	0.0249959	0.0260256
EDIL3	chr5	5q14	84237501	84250000	1.59522	0.0249959	0.0260256
EDIL3	chr5	5q14	84243751	84256250	1.59522	0.0249959	0.0260256
EDIL3	chr5	5q14	84250001	84262500	1.59522	0.0249959	0.0260256
EDIL3	chr5	5q14	84256251	84268750	1.59522	0.0249959	0.0260256
EDIL3	chr5	5q14	84262501	84275000	1.59522	0.0249959	0.0260256
EDIL3	chr5	5q14	84268751	84281250	1.59522	0.0249959	0.0260256
EDIL3	chr5	5q14	84275001	84287500	1.59522	0.0249959	0.0260256
EDIL3	chr5	5q14	84281251	84293750	1.59522	0.0249959	0.0260256
EDIL3	chr5	5q14	84287501	84300000	1.59522	0.0249959	0.0260256
EDIL3	chr5	5q14	84293751	84306250	1.59522	0.0249959	0.0260256
EDIL3	chr5	5q14	84300001	84312500	1.59522	0.0249959	0.0260256
EDIL3	chr5	5q14	84306251	84318750	1.59522	0.0249959	0.0260256
EDIL3	chr5	5q14	84312501	84325000	1.59522	0.0249959	0.0260256
EDIL3	chr5	5q14	84318751	84331250	1.59522	0.0249959	0.0260256
EDIL3	chr5	5q14	84325001	84337500	1.59522	0.0249959	0.0260256
EDIL3	chr5	5q14	84331251	84343750	1.59522	0.0249959	0.0260256
EDIL3	chr5	5q14	84337501	84350000	1.59522	0.0249959	0.0260256
EDIL3	chr5	5q14	84343751	84356250	1.59522	0.0249959	0.0260256
EDIL3	chr5	5q14	84350001	84362500	1.59522	0.0249959	0.0260256
EDIL3	chr5	5q14	84356251	84368750	1.59522	0.0249959	0.0260256
EDIL3	chr5	5q14	84362501	84375000	1.59522	0.0249959	0.0260256
EDIL3	chr5	5q14	84368751	84381250	1.59522	0.0249959	0.0260256
EDIL3	chr5	5q14	84375001	84387500	1.59522	0.0249959	0.0260256
EDIL3	chr5	5q14	84381251	84393750	1.59522	0.0249959	0.0260256
CERCAM	chr9	9q34.11	128400001	128412500	1.59519	0.0249959	0.0260256
CERCAM	chr9	9q34.11	128406251	128418750	1.59519	0.0249959	0.0260256
CERCAM	chr9	9q34.11	128412501	128425000	1.59519	0.0249959	0.0260256
CERCAM	chr9	9q34.11	128418751	128431250	1.59519	0.0249959	0.0260256
CERCAM	chr9	9q34.11	128425001	128437500	1.59519	0.0249959	0.0260256
C10orf128	chr10	10q11.23	49156251	49168750	1.59236	0.0249959	0.0260256
C10orf128	chr10	10q11.23	49162501	49175000	1.59236	0.0249959	0.0260256
C10orf128	chr10	10q11.23	49168751	49181250	1.59236	0.0249959	0.0260256
C10orf128	chr10	10q11.23	49175001	49187500	1.59236	0.0249959	0.0260256
C10orf128	chr10	10q11.23	49181251	49193750	1.59236	0.0249959	0.0260256
C10orf128	chr10	10q11.23	49187501	49200000	1.59236	0.0249959	0.0260256
PTMA	chr2	2q37.1	231700001	231712500	1.58979	0.0249959	0.0260256
PTMA	chr2	2q37.1	231706251	231718750	1.58979	0.0249959	0.0260256
Hs.287168	chr7	N/A	88262501	88275000	1.58723	0.0249959	0.0260256
Hs.211301+ NPTX2	chr7	N/A	98606251	98618750	1.58457	0.0493676	0.0494895
Hs.211301+ NPTX2	chr7	N/A	98612501	98625000	1.58457	0.0493676	0.0494895
CPNE2	chr16	16q13	57087501	57100000	1.58449	0.0249959	0.0260256
CPNE2	chr16	16q13	57093751	57106250	1.58449	0.0249959	0.0260256
CPNE2	chr16	16q13	57100001	57112500	1.58449	0.0249959	0.0260256
CPNE2	chr16	16q13	57106251	57118750	1.58449	0.0249959	0.0260256
CPNE2	chr16	16q13	57112501	57125000	1.58449	0.0249959	0.0260256
CPNE2	chr16	16q13	57118751	57131250	1.58449	0.0249959	0.0260256
CPNE2	chr16	16q13	57125001	57137500	1.58449	0.0249959	0.0260256
CPNE2	chr16	16q13	57131251	57143750	1.58449	0.0249959	0.0260256
CPNE2	chr16	16q13	57137501	57150000	1.58449	0.0249959	0.0260256
CRYAB	chr11	11q22.3-q23.1	111900001	111912500	1.58279	0.0249959	0.0260256
ABCA2	chr9	9q34	137000001	137012500	1.58187	0.0249959	0.0260256
ABCA2	chr9	9q34	137006251	137018750	1.58187	0.0249959	0.0260256
ABCA2	chr9	9q34	137012501	137025000	1.58187	0.0249959	0.0260256
SGK1	chr6	6q23	134162501	134175000	1.57721	0.0249959	0.0260256
SGK1	chr6	6q23	134168751	134181250	1.57721	0.0249959	0.0260256
SGK1	chr6	6q23	134175001	134187500	1.57721	0.0249959	0.0260256
SGK1	chr6	6q23	134181251	134193750	1.57721	0.0249959	0.0260256
SGK1	chr6	6q23	134187501	134200000	1.57721	0.0249959	0.0260256
SGK1	chr6	6q23	134193751	134206250	1.57721	0.0249959	0.0260256
SGK1	chr6	6q23	134200001	134212500	1.57721	0.0249959	0.0260256
SGK1	chr6	6q23	134206251	134218750	1.57721	0.0249959	0.0260256
SGK1	chr6	6q23	134212501	134225000	1.57721	0.0249959	0.0260256
SGK1	chr6	6q23	134218751	134231250	1.57721	0.0249959	0.0260256
SGK1	chr6	6q23	134225001	134237500	1.57721	0.0249959	0.0260256
SGK1	chr6	6q23	134231251	134243750	1.57721	0.0249959	0.0260256
SGK1	chr6	6q23	134237501	134250000	1.57721	0.0249959	0.0260256
SGK1	chr6	6q23	134243751	134256250	1.57721	0.0249959	0.0260256
SGK1	chr6	6q23	134250001	134262500	1.57721	0.0249959	0.0260256
SGK1	chr6	6q23	134256251	134268750	1.57721	0.0249959	0.0260256
SGK1	chr6	6q23	134262501	134275000	1.57721	0.0249959	0.0260256
SGK1	chr6	6q23	134268751	134281250	1.57721	0.0249959	0.0260256
SGK1	chr6	6q23	134275001	134287500	1.57721	0.0249959	0.0260256
SGK1	chr6	6q23	134281251	134293750	1.57721	0.0249959	0.0260256
SGK1	chr6	6q23	134287501	134300000	1.57721	0.0249959	0.0260256
SGK1	chr6	6q23	134293751	134306250	1.57721	0.0249959	0.0260256
SGK1	chr6	6q23	134300001	134312500	1.57721	0.0249959	0.0260256
SGK1	chr6	6q23	134306251	134318750	1.57721	0.0249959	0.0260256
SGK1	chr6	6q23	134312501	134325000	1.57721	0.0249959	0.0260256
PTGS1	chr9	9q32-q33.3	122362501	122375000	1.57694	0.0249959	0.0260256
PTGS1	chr9	9q32-q33.3	122381251	122393750	1.57694	0.0249959	0.0260256
PTGS1	chr9	9q32-q33.3	122387501	122400000	1.57694	0.0249959	0.0260256
APOD	chr3	3q29	195556251	195568750	1.57616	0.0249959	0.0260256
APOD	chr3	3q29	195562501	195575000	1.57616	0.0249959	0.0260256
APOD	chr3	3q29	195568751	195581250	1.57616	0.0249959	0.0260256
APOD	chr3	3q29	195575001	195587500	1.57616	0.0249959	0.0260256
APOD	chr3	3q29	195581251	195593750	1.57616	0.0249959	0.0260256
Hs.405641	chr4	N/A	145325001	145337500	1.56944	0.0249959	0.0260256
Hs.405641	chr4	N/A	145331251	145343750	1.56944	0.0249959	0.0260256
Hs.405641	chr4	N/A	145337501	145350000	1.56944	0.0249959	0.0260256
NPIPA1	chr16	16p13.11	14925001	14937500	1.56549	0.0249959	0.0260256
NPIPA1	chr16	16p13.11	14931251	14943750	1.56549	0.0249959	0.0260256
NPIPA1	chr16	16p13.11	14937501	14950000	1.56549	0.0249959	0.0260256
NPIPA1	chr16	16p13.11	14943751	14956250	1.56549	0.0249959	0.0260256
NPIPA1	chr16	16p13.11	14950001	14962500	1.56549	0.0249959	0.0260256
NEAT1	chr11	11q13.1	65418751	65431250	1.56318	0.0249959	0.0260256
PCDH20 Hs.732367+	chr13	13q21	61412501	61425000	1.56302	0.0493676	0.0494895
NPIPB3	chr16	16p12.2	21393751	21406250	1.55967	0.0249959	0.0260256
NPIPB3	chr16	16p12.2	21400001	21412500	1.55967	0.0249959	0.0260256
NPIPB3	chr16	16p12.2	21406251	21418750	1.55967	0.0249959	0.0260256
NPIPB3	chr16	16p12.2	21412501	21425000	1.55967	0.0249959	0.0260256
NPIPB3	chr16	16p12.2	21418751	21431250	1.55967	0.0249959	0.0260256
Hs.731897	chr13	N/A	25018751	25031250	1.55893	0.0249959	0.0260256
Hs.731897	chr13	N/A	25025001	25037500	1.55893	0.0249959	0.0260256
Hs.731897	chr13	N/A	25031251	25043750	1.55893	0.0249959	0.0260256
Hs.731897	chr13	N/A	25037501	25050000	1.55893	0.0249959	0.0260256
Hs.731897	chr13	N/A	25043751	25056250	1.55893	0.0249959	0.0260256
Hs.731897	chr13	N/A	25050001	25062500	1.55893	0.0249959	0.0260256
Hs.731897	chr13	N/A	25056251	25068750	1.55893	0.0249959	0.0260256
Hs.731897	chr13	N/A	25062501	25075000	1.55893	0.0249959	0.0260256
Hs.731897	chr13	N/A	25068751	25081250	1.55893	0.0249959	0.0260256
Hs.731897	chr13	N/A	25075001	25087500	1.55893	0.0249959	0.0260256
Hs.731897	chr13	N/A	25081251	25093750	1.55893	0.0249959	0.0260256
Hs.731897	chr13	N/A	25100001	25112500	1.55893	0.0249959	0.0260256
Hs.731897	chr13	N/A	25106251	25118750	1.55893	0.0249959	0.0260256
Hs.731897	chr13	N/A	25112501	25125000	1.55893	0.0249959	0.0260256
Hs.731897	chr13	N/A	25118751	25131250	1.55893	0.0249959	0.0260256
Hs.731897	chr13	N/A	25125001	25137500	1.55893	0.0249959	0.0260256
Hs.731897	chr13	N/A	25131251	25143750	1.55893	0.0249959	0.0260256
Hs.731897	chr13	N/A	25137501	25150000	1.55893	0.0249959	0.0260256
Hs.731897	chr13	N/A	25143751	25156250	1.55893	0.0249959	0.0260256
ERMN	chr2	2q24.1	157318751	157331250	1.55208	0.0249959	0.0260256
ERMN	chr2	2q24.1	157325001	157337500	1.55208	0.0249959	0.0260256
USP54 Hs.658797+	chr10	10q22.2	73575001	73587500	1.54607	0.0493676	0.0494895
USP54 Hs.658797+	chr10	10q22.2	73581251	73593750	1.54607	0.0493676	0.0494895
HSPH1	chr13	13q12.3	31137501	31150000	1.54497	0.0249959	0.0260256
HSPH1	chr13	13q12.3	31143751	31156250	1.54497	0.0249959	0.0260256
HSPH1	chr13	13q12.3	31150001	31162500	1.54497	0.0249959	0.0260256
RAPGEF5	chr7	7p15.3	22118751	22131250	1.54462	0.0249959	0.0260256
RAPGEF5	chr7	7p15.3	22125001	22137500	1.54462	0.0249959	0.0260256
RAPGEF5	chr7	7p15.3	22131251	22143750	1.54462	0.0249959	0.0260256
RAPGEF5	chr7	7p15.3	22137501	22150000	1.54462	0.0249959	0.0260256
RAPGEF5	chr7	7p15.3	22143751	22156250	1.54462	0.0249959	0.0260256
RAPGEF5	chr7	7p15.3	22150001	22162500	1.54462	0.0249959	0.0260256
RAPGEF5	chr7	7p15.3	22156251	22168750	1.54462	0.0249959	0.0260256
RAPGEF5	chr7	7p15.3	22162501	22175000	1.54462	0.0249959	0.0260256
RAPGEF5	chr7	7p15.3	22168751	22181250	1.54462	0.0249959	0.0260256
RAPGEF5	chr7	7p15.3	22175001	22187500	1.54462	0.0249959	0.0260256
RAPGEF5	chr7	7p15.3	22181251	22193750	1.54462	0.0249959	0.0260256
RAPGEF5	chr7	7p15.3	22187501	22200000	1.54462	0.0249959	0.0260256
RAPGEF5	chr7	7p15.3	22193751	22206250	1.54462	0.0249959	0.0260256
RAPGEF5	chr7	7p15.3	22200001	22212500	1.54462	0.0249959	0.0260256
RAPGEF5	chr7	7p15.3	22206251	22218750	1.54462	0.0249959	0.0260256
RAPGEF5	chr7	7p15.3	22212501	22225000	1.54462	0.0249959	0.0260256
RAPGEF5	chr7	7p15.3	22218751	22231250	1.54462	0.0249959	0.0260256
RAPGEF5	chr7	7p15.3	22225001	22237500	1.54462	0.0249959	0.0260256
RAPGEF5	chr7	7p15.3	22231251	22243750	1.54462	0.0249959	0.0260256
RAPGEF5	chr7	7p15.3	22237501	22250000	1.54462	0.0249959	0.0260256
RAPGEF5	chr7	7p15.3	22243751	22256250	1.54462	0.0249959	0.0260256
RAPGEF5	chr7	7p15.3	22250001	22262500	1.54462	0.0249959	0.0260256
RAPGEF5	chr7	7p15.3	22256251	22268750	1.54462	0.0249959	0.0260256
RAPGEF5	chr7	7p15.3	22262501	22275000	1.54462	0.0249959	0.0260256
RAPGEF5	chr7	7p15.3	22268751	22281250	1.54462	0.0249959	0.0260256
RAPGEF5	chr7	7p15.3	22275001	22287500	1.54462	0.0249959	0.0260256
RAPGEF5	chr7	7p15.3	22281251	22293750	1.54462	0.0249959	0.0260256
RAPGEF5	chr7	7p15.3	22300001	22312500	1.54462	0.0249959	0.0260256
RAPGEF5	chr7	7p15.3	22306251	22318750	1.54462	0.0249959	0.0260256
RAPGEF5	chr7	7p15.3	22312501	22325000	1.54462	0.0249959	0.0260256
RAPGEF5	chr7	7p15.3	22318751	22331250	1.54462	0.0249959	0.0260256
RAPGEF5	chr7	7p15.3	22325001	22337500	1.54462	0.0249959	0.0260256
RAPGEF5	chr7	7p15.3	22331251	22343750	1.54462	0.0249959	0.0260256
RAPGEF5	chr7	7p15.3	22337501	22350000	1.54462	0.0249959	0.0260256
RAPGEF5	chr7	7p15.3	22343751	22356250	1.54462	0.0249959	0.0260256
RAPGEF5	chr7	7p15.3	22350001	22362500	1.54462	0.0249959	0.0260256
RAPGEF5	chr7	7p15.3	22356251	22368750	1.54462	0.0249959	0.0260256
SLC44A1	chr9	9q31.2	105237501	105250000	1.54383	0.0249959	0.0260256
SLC44A1	chr9	9q31.2	105243751	105256250	1.54383	0.0249959	0.0260256
SLC44A1	chr9	9q31.2	105250001	105262500	1.54383	0.0249959	0.0260256
SLC44A1	chr9	9q31.2	105256251	105268750	1.54383	0.0249959	0.0260256
SLC44A1	chr9	9q31.2	105262501	105275000	1.54383	0.0249959	0.0260256
SLC44A1	chr9	9q31.2	105268751	105281250	1.54383	0.0249959	0.0260256
SLC44A1	chr9	9q31.2	105275001	105287500	1.54383	0.0249959	0.0260256
SLC44A1	chr9	9q31.2	105281251	105293750	1.54383	0.0249959	0.0260256
SLC44A1	chr9	9q31.2	105287501	105300000	1.54383	0.0249959	0.0260256
SLC44A1	chr9	9q31.2	105293751	105306250	1.54383	0.0249959	0.0260256
SLC44A1	chr9	9q31.2	105300001	105312500	1.54383	0.0249959	0.0260256
SLC44A1	chr9	9q31.2	105306251	105318750	1.54383	0.0249959	0.0260256
SLC44A1	chr9	9q31.2	105312501	105325000	1.54383	0.0249959	0.0260256
SLC44A1	chr9	9q31.2	105318751	105331250	1.54383	0.0249959	0.0260256
SLC44A1	chr9	9q31.2	105325001	105337500	1.54383	0.0249959	0.0260256
SLC44A1	chr9	9q31.2	105331251	105343750	1.54383	0.0249959	0.0260256
SLC44A1	chr9	9q31.2	105337501	105350000	1.54383	0.0249959	0.0260256
SLC44A1	chr9	9q31.2	105343751	105356250	1.54383	0.0249959	0.0260256
SLC44A1	chr9	9q31.2	105350001	105362500	1.54383	0.0249959	0.0260256
SLC44A1	chr9	9q31.2	105356251	105368750	1.54383	0.0249959	0.0260256
SLC44A1	chr9	9q31.2	105362501	105375000	1.54383	0.0249959	0.0260256
SLC44A1	chr9	9q31.2	105368751	105381250	1.54383	0.0249959	0.0260256
SLC44A1	chr9	9q31.2	105375001	105387500	1.54383	0.0249959	0.0260256
SLC44A1	chr9	9q31.2	105406251	105418750	1.54383	0.0249959	0.0260256
SLC44A1	chr9	9q31.2	105412501	105425000	1.54383	0.0249959	0.0260256
SLC44A1	chr9	9q31.2	105418751	105431250	1.54383	0.0249959	0.0260256
SLC44A1	chr9	9q31.2	105425001	105437500	1.54383	0.0249959	0.0260256
SLC44A1	chr9	9q31.2	105431251	105443750	1.54383	0.0249959	0.0260256
LOC646762	chr7	7p14.3	29637501	29650000	1.54272	0.0249959	0.0260256
LOC646762	chr7	7p14.3	29643751	29656250	1.54272	0.0249959	0.0260256
LOC646762	chr7	7p14.3	29650001	29662500	1.54272	0.0249959	0.0260256
LOC646762	chr7	7p14.3	29656251	29668750	1.54272	0.0249959	0.0260256
LOC646762	chr7	7p14.3	29662501	29675000	1.54272	0.0249959	0.0260256
LOC646762	chr7	7p14.3	29668751	29681250	1.54272	0.0249959	0.0260256
LOC646762	chr7	7p14.3	29675001	29687500	1.54272	0.0249959	0.0260256
LOC646762	chr7	7p14.3	29681251	29693750	1.54272	0.0249959	0.0260256
Hs.736281	chr11	N/A	65431251	65443750	1.54252	0.0249959	0.0260256
FOLR1	chr11	11q13.3-q14.1	72181251	72193750	1.54219	0.0249959	0.0260256
FOLR1	chr11	11q13.3-q14.1	72187501	72200000	1.54219	0.0249959	0.0260256
FOLR1	chr11	11q13.3-q14.1	72193751	72206250	1.54219	0.0249959	0.0260256
SLC24A2	chr9	9p22.1	19500001	19512500	1.54104	0.0249959	0.0260256
SLC24A2	chr9	9p22.1	19506251	19518750	1.54104	0.0249959	0.0260256
SLC24A2	chr9	9p22.1	19512501	19525000	1.54104	0.0249959	0.0260256
SLC24A2	chr9	9p22.1	19518751	19531250	1.54104	0.0249959	0.0260256
SLC24A2	chr9	9p22.1	19525001	19537500	1.54104	0.0249959	0.0260256
SLC24A2	chr9	9p22.1	19531251	19543750	1.54104	0.0249959	0.0260256
SLC24A2	chr9	9p22.1	19537501	19550000	1.54104	0.0249959	0.0260256
SLC24A2	chr9	9p22.1	19543751	19556250	1.54104	0.0249959	0.0260256
SLC24A2	chr9	9p22.1	19550001	19562500	1.54104	0.0249959	0.0260256
SLC24A2	chr9	9p22.1	19556251	19568750	1.54104	0.0249959	0.0260256
SLC24A2	chr9	9p22.1	19562501	19575000	1.54104	0.0249959	0.0260256
SLC24A2	chr9	9p22.1	19568751	19581250	1.54104	0.0249959	0.0260256
SLC24A2	chr9	9p22.1	19575001	19587500	1.54104	0.0249959	0.0260256
SLC24A2	chr9	9p22.1	19581251	19593750	1.54104	0.0249959	0.0260256
SLC24A2	chr9	9p22.1	19587501	19600000	1.54104	0.0249959	0.0260256
SLC24A2	chr9	9p22.1	19593751	19606250	1.54104	0.0249959	0.0260256
SLC24A2	chr9	9p22.1	19600001	19612500	1.54104	0.0249959	0.0260256
SLC24A2	chr9	9p22.1	19606251	19618750	1.54104	0.0249959	0.0260256
SLC24A2	chr9	9p22.1	19612501	19625000	1.54104	0.0249959	0.0260256
SLC24A2	chr9	9p22.1	19618751	19631250	1.54104	0.0249959	0.0260256
SLC24A2	chr9	9p22.1	19625001	19637500	1.54104	0.0249959	0.0260256
SLC24A2	chr9	9p22.1	19631251	19643750	1.54104	0.0249959	0.0260256
SLC24A2	chr9	9p22.1	19637501	19650000	1.54104	0.0249959	0.0260256
SLC24A2	chr9	9p22.1	19643751	19656250	1.54104	0.0249959	0.0260256
SLC24A2	chr9	9p22.1	19650001	19662500	1.54104	0.0249959	0.0260256
SLC24A2	chr9	9p22.1	19656251	19668750	1.54104	0.0249959	0.0260256
SLC24A2	chr9	9p22.1	19662501	19675000	1.54104	0.0249959	0.0260256
SLC24A2	chr9	9p22.1	19668751	19681250	1.54104	0.0249959	0.0260256
SLC24A2	chr9	9p22.1	19675001	19687500	1.54104	0.0249959	0.0260256
SLC24A2	chr9	9p22.1	19681251	19693750	1.54104	0.0249959	0.0260256
SLC24A2	chr9	9p22.1	19687501	19700000	1.54104	0.0249959	0.0260256
SLC24A2	chr9	9p22.1	19693751	19706250	1.54104	0.0249959	0.0260256
SLC24A2	chr9	9p22.1	19700001	19712500	1.54104	0.0249959	0.0260256
SLC24A2	chr9	9p22.1	19706251	19718750	1.54104	0.0249959	0.0260256
SLC24A2	chr9	9p22.1	19712501	19725000	1.54104	0.0249959	0.0260256
SLC24A2	chr9	9p22.1	19718751	19731250	1.54104	0.0249959	0.0260256
SLC24A2	chr9	9p22.1	19725001	19737500	1.54104	0.0249959	0.0260256
SLC24A2	chr9	9p22.1	19731251	19743750	1.54104	0.0249959	0.0260256
SLC24A2	chr9	9p22.1	19737501	19750000	1.54104	0.0249959	0.0260256
SLC24A2	chr9	9p22.1	19743751	19756250	1.54104	0.0249959	0.0260256
SLC24A2	chr9	9p22.1	19750001	19762500	1.54104	0.0249959	0.0260256
SLC24A2	chr9	9p22.1	19756251	19768750	1.54104	0.0249959	0.0260256
SLC24A2	chr9	9p22.1	19762501	19775000	1.54104	0.0249959	0.0260256
SLC24A2	chr9	9p22.1	19768751	19781250	1.54104	0.0249959	0.0260256
SLC24A2	chr9	9p22.1	19775001	19787500	1.54104	0.0249959	0.0260256
SLC24A2	chr9	9p22.1	19781251	19793750	1.54104	0.0249959	0.0260256
SLC24A2	chr9	9p22.1	19787501	19800000	1.54104	0.0249959	0.0260256
PAN2	chr12	12q13.2	56318751	56331250	1.53911	0.0249959	0.0260256
PAN2	chr12	12q13.2	56325001	56337500	1.53911	0.0249959	0.0260256
FTX	chrX	Xq13.2	74081251	74093750	1.53799	0.0249959	0.0260256
FTX	chrX	Xq13.2	74087501	74100000	1.53799	0.0249959	0.0260256
FTX	chrX	Xq13.2	74093751	74106250	1.53799	0.0249959	0.0260256
FTX	chrX	Xq13.2	74100001	74112500	1.53799	0.0249959	0.0260256
FTX	chrX	Xq13.2	74106251	74118750	1.53799	0.0249959	0.0260256
FTX	chrX	Xq13.2	74112501	74125000	1.53799	0.0249959	0.0260256
FTX	chrX	Xq13.2	74118751	74131250	1.53799	0.0249959	0.0260256
FTX	chrX	Xq13.2	74125001	74137500	1.53799	0.0249959	0.0260256
FTX	chrX	Xq13.2	74131251	74143750	1.53799	0.0249959	0.0260256
FTX	chrX	Xq13.2	74137501	74150000	1.53799	0.0249959	0.0260256
FTX	chrX	Xq13.2	74143751	74156250	1.53799	0.0249959	0.0260256
FTX	chrX	Xq13.2	74150001	74162500	1.53799	0.0249959	0.0260256
FTX	chrX	Xq13.2	74156251	74168750	1.53799	0.0249959	0.0260256
FTX	chrX	Xq13.2	74162501	74175000	1.53799	0.0249959	0.0260256
FTX	chrX	Xq13.2	74168751	74181250	1.53799	0.0249959	0.0260256
FTX	chrX	Xq13.2	74187501	74200000	1.53799	0.0249959	0.0260256
FTX	chrX	Xq13.2	74212501	74225000	1.53799	0.0249959	0.0260256
FTX	chrX	Xq13.2	74218751	74231250	1.53799	0.0249959	0.0260256
FTX	chrX	Xq13.2	74268751	74281250	1.53799	0.0249959	0.0260256
FTX	chrX	Xq13.2	74275001	74287500	1.53799	0.0249959	0.0260256
FTX	chrX	Xq13.2	74281251	74293750	1.53799	0.0249959	0.0260256
FTX	chrX	Xq13.2	74287501	74300000	1.53799	0.0249959	0.0260256
USP54 Hs.665421+	chr10	10q22.2	73506251	73518750	1.53667	0.0493676	0.0494895
EFHD1	chr2	2q37.1	232593751	232606250	1.53642	0.0249959	0.0260256
EFHD1	chr2	2q37.1	232600001	232612500	1.53642	0.0249959	0.0260256
EFHD1	chr2	2q37.1	232606251	232618750	1.53642	0.0249959	0.0260256
EFHD1	chr2	2q37.1	232612501	232625000	1.53642	0.0249959	0.0260256
EFHD1	chr2	2q37.1	232618751	232631250	1.53642	0.0249959	0.0260256
EFHD1	chr2	2q37.1	232625001	232637500	1.53642	0.0249959	0.0260256
EFHD1	chr2	2q37.1	232631251	232643750	1.53642	0.0249959	0.0260256
EFHD1	chr2	2q37.1	232650001	232662500	1.53642	0.0249959	0.0260256
EFHD1	chr2	2q37.1	232656251	232668750	1.53642	0.0249959	0.0260256
EFHD1	chr2	2q37.1	232662501	232675000	1.53642	0.0249959	0.0260256
EFHD1	chr2	2q37.1	232668751	232681250	1.53642	0.0249959	0.0260256
EFHD1	chr2	2q37.1	232675001	232687500	1.53642	0.0249959	0.0260256
EFHD1	chr2	2q37.1	232681251	232693750	1.53642	0.0249959	0.0260256
PNISR	chr6	6q16.3	99400001	99412500	1.53601	0.0249959	0.0260256
PNISR	chr6	6q16.3	99406251	99418750	1.53601	0.0249959	0.0260256
RPL28	chr19	19q13.4	55387501	55400000	1.53344	0.0249959	0.0260256
DANCR Hs.581906+	chr4	4q12	52712501	52725000	1.5334	0.0493676	0.0494895
KMT2E	chr7	7q22.1	105006251	105018750	1.53285	0.0249959	0.0260256
KMT2E	chr7	7q22.1	105012501	105025000	1.53285	0.0249959	0.0260256
KMT2E	chr7	7q22.1	105018751	105031250	1.53285	0.0249959	0.0260256
KMT2E	chr7	7q22.1	105025001	105037500	1.53285	0.0249959	0.0260256
KMT2E	chr7	7q22.1	105031251	105043750	1.53285	0.0249959	0.0260256
KMT2E	chr7	7q22.1	105037501	105050000	1.53285	0.0249959	0.0260256
KMT2E	chr7	7q22.1	105043751	105056250	1.53285	0.0249959	0.0260256
KMT2E	chr7	7q22.1	105050001	105062500	1.53285	0.0249959	0.0260256
KMT2E	chr7	7q22.1	105056251	105068750	1.53285	0.0249959	0.0260256
KMT2E	chr7	7q22.1	105062501	105075000	1.53285	0.0249959	0.0260256
KMT2E	chr7	7q22.1	105068751	105081250	1.53285	0.0249959	0.0260256
KMT2E	chr7	7q22.1	105075001	105087500	1.53285	0.0249959	0.0260256
KMT2E	chr7	7q22.1	105081251	105093750	1.53285	0.0249959	0.0260256
KMT2E	chr7	7q22.1	105087501	105100000	1.53285	0.0249959	0.0260256
KMT2E	chr7	7q22.1	105093751	105106250	1.53285	0.0249959	0.0260256
LIFR	chr5	5p13-p12	38468751	38481250	1.53195	0.0249959	0.0260256
LIFR	chr5	5p13-p12	38475001	38487500	1.53195	0.0249959	0.0260256
LIFR	chr5	5p13-p12	38493751	38506250	1.53195	0.0249959	0.0260256
LIFR	chr5	5p13-p12	38500001	38512500	1.53195	0.0249959	0.0260256
LIFR	chr5	5p13-p12	38506251	38518750	1.53195	0.0249959	0.0260256
LIFR	chr5	5p13-p12	38512501	38525000	1.53195	0.0249959	0.0260256
LIFR	chr5	5p13-p12	38518751	38531250	1.53195	0.0249959	0.0260256
LIFR	chr5	5p13-p12	38525001	38537500	1.53195	0.0249959	0.0260256
LIFR	chr5	5p13-p12	38531251	38543750	1.53195	0.0249959	0.0260256
LIFR	chr5	5p13-p12	38537501	38550000	1.53195	0.0249959	0.0260256
LIFR	chr5	5p13-p12	38543751	38556250	1.53195	0.0249959	0.0260256
LINC00499	chr4	N/A	138300001	138312500	1.52973	0.0249959	0.0260256
LINC00499	chr4	N/A	138306251	138318750	1.52973	0.0249959	0.0260256
LINC00499	chr4	N/A	138312501	138325000	1.52973	0.0249959	0.0260256
LINC00499	chr4	N/A	138318751	138331250	1.52973	0.0249959	0.0260256
LINC00499	chr4	N/A	138325001	138337500	1.52973	0.0249959	0.0260256
LINC00499	chr4	N/A	138331251	138343750	1.52973	0.0249959	0.0260256
LINC00499	chr4	N/A	138337501	138350000	1.52973	0.0249959	0.0260256
LINC00499	chr4	N/A	138343751	138356250	1.52973	0.0249959	0.0260256
LINC00499	chr4	N/A	138350001	138362500	1.52973	0.0249959	0.0260256
LINC00499	chr4	N/A	138356251	138368750	1.52973	0.0249959	0.0260256
LINC00499	chr4	N/A	138362501	138375000	1.52973	0.0249959	0.0260256
LINC00499	chr4	N/A	138368751	138381250	1.52973	0.0249959	0.0260256
LINC00499	chr4	N/A	138375001	138387500	1.52973	0.0249959	0.0260256
LINC00499	chr4	N/A	138381251	138393750	1.52973	0.0249959	0.0260256
LINC00499	chr4	N/A	138387501	138400000	1.52973	0.0249959	0.0260256
LINC00499	chr4	N/A	138393751	138406250	1.52973	0.0249959	0.0260256
LINC00499	chr4	N/A	138400001	138412500	1.52973	0.0249959	0.0260256
LINC00499	chr4	N/A	138406251	138418750	1.52973	0.0249959	0.0260256
LINC00499	chr4	N/A	138412501	138425000	1.52973	0.0249959	0.0260256
LINC00499	chr4	N/A	138418751	138431250	1.52973	0.0249959	0.0260256
CLMN	chr14	14q32.13	95181251	95193750	1.52864	0.0249959	0.0260256
CLMN	chr14	14q32.13	95187501	95200000	1.52864	0.0249959	0.0260256
CLMN	chr14	14q32.13	95193751	95206250	1.52864	0.0249959	0.0260256
CLMN	chr14	14q32.13	95200001	95212500	1.52864	0.0249959	0.0260256
CLMN	chr14	14q32.13	95206251	95218750	1.52864	0.0249959	0.0260256
CLMN	chr14	14q32.13	95212501	95225000	1.52864	0.0249959	0.0260256
CLMN	chr14	14q32.13	95218751	95231250	1.52864	0.0249959	0.0260256
CLMN	chr14	14q32.13	95225001	95237500	1.52864	0.0249959	0.0260256
CLMN	chr14	14q32.13	95231251	95243750	1.52864	0.0249959	0.0260256
CLMN	chr14	14q32.13	95237501	95250000	1.52864	0.0249959	0.0260256
CLMN	chr14	14q32.13	95243751	95256250	1.52864	0.0249959	0.0260256
CLMN	chr14	14q32.13	95250001	95262500	1.52864	0.0249959	0.0260256
CLMN	chr14	14q32.13	95256251	95268750	1.52864	0.0249959	0.0260256
CLMN	chr14	14q32.13	95262501	95275000	1.52864	0.0249959	0.0260256
CLMN	chr14	14q32.13	95268751	95281250	1.52864	0.0249959	0.0260256
CLMN	chr14	14q32.13	95275001	95287500	1.52864	0.0249959	0.0260256
CLMN	chr14	14q32.13	95281251	95293750	1.52864	0.0249959	0.0260256
CLMN	chr14	14q32.13	95287501	95300000	1.52864	0.0249959	0.0260256
CLMN	chr14	14q32.13	95293751	95306250	1.52864	0.0249959	0.0260256
CLMN	chr14	14q32.13	95300001	95312500	1.52864	0.0249959	0.0260256
CLMN	chr14	14q32.13	95306251	95318750	1.52864	0.0249959	0.0260256
CLMN	chr14	14q32.13	95312501	95325000	1.52864	0.0249959	0.0260256
CLMN	chr14	14q32.13	95318751	95331250	1.52864	0.0249959	0.0260256
NDRG1	chr8	8q24.3	133237501	133250000	1.52847	0.0249959	0.0260256
NDRG1	chr8	8q24.3	133243751	133256250	1.52847	0.0249959	0.0260256
NDRG1	chr8	8q24.3	133250001	133262500	1.52847	0.0249959	0.0260256
NDRG1	chr8	8q24.3	133256251	133268750	1.52847	0.0249959	0.0260256
NDRG1	chr8	8q24.3	133262501	133275000	1.52847	0.0249959	0.0260256
NDRG1	chr8	8q24.3	133281251	133293750	1.52847	0.0249959	0.0260256
NDRG1	chr8	8q24.3	133287501	133300000	1.52847	0.0249959	0.0260256
NDRG1	chr8	8q24.3	133293751	133306250	1.52847	0.0249959	0.0260256
KCNJ10	chr1	1q23.2	160037501	160050000	1.52689	0.0249959	0.0260256
KCNJ10	chr1	1q23.2	160043751	160056250	1.52689	0.0249959	0.0260256
IP6K3	chr6	6p21.31	33712501	33725000	1.5251	0.0249959	0.0260256
IP6K3	chr6	6p21.31	33718751	33731250	1.5251	0.0249959	0.0260256
IP6K3	chr6	6p21.31	33725001	33737500	1.5251	0.0249959	0.0260256
IP6K3	chr6	6p21.31	33731251	33743750	1.5251	0.0249959	0.0260256
IP6K3	chr6	6p21.31	33737501	33750000	1.5251	0.0249959	0.0260256
IP6K3	chr6	6p21.31	33743751	33756250	1.5251	0.0249959	0.0260256
STIP1	chr11	11q13	64187501	64200000	1.52434	0.0249959	0.0260256
STIP1	chr11	11q13	64193751	64206250	1.52434	0.0249959	0.0260256
C21orf91	chr21	21q21.1	17793751	17806250	1.52392	0.0249959	0.0260256
C21orf91	chr21	21q21.1	17800001	17812500	1.52392	0.0249959	0.0260256
C21orf91	chr21	21q21.1	17806251	17818750	1.52392	0.0249959	0.0260256
C21orf91	chr21	21q21.1	17812501	17825000	1.52392	0.0249959	0.0260256
C21orf91	chr21	21q21.1	17818751	17831250	1.52392	0.0249959	0.0260256
SRGAP2C	chr1	1p11.2	121175001	121187500	1.51937	0.0249959	0.0260256
SRGAP2C	chr1	1p11.2	121181251	121193750	1.51937	0.0249959	0.0260256
SRGAP2C	chr1	1p11.2	121187501	121200000	1.51937	0.0249959	0.0260256
SRGAP2C	chr1	1p11.2	121193751	121206250	1.51937	0.0249959	0.0260256
SRGAP2C	chr1	1p11.2	121200001	121212500	1.51937	0.0249959	0.0260256
SRGAP2C	chr1	1p11.2	121206251	121218750	1.51937	0.0249959	0.0260256
SRGAP2C	chr1	1p11.2	121212501	121225000	1.51937	0.0249959	0.0260256
SRGAP2C	chr1	1p11.2	121218751	121231250	1.51937	0.0249959	0.0260256
SRGAP2C	chr1	1p11.2	121225001	121237500	1.51937	0.0249959	0.0260256
SRGAP2C	chr1	1p11.2	121231251	121243750	1.51937	0.0249959	0.0260256
SRGAP2C	chr1	1p11.2	121237501	121250000	1.51937	0.0249959	0.0260256
SRGAP2C	chr1	1p11.2	121243751	121256250	1.51937	0.0249959	0.0260256
SRGAP2C	chr1	1p11.2	121250001	121262500	1.51937	0.0249959	0.0260256
SRGAP2C	chr1	1p11.2	121256251	121268750	1.51937	0.0249959	0.0260256
SRGAP2C	chr1	1p11.2	121262501	121275000	1.51937	0.0249959	0.0260256
SRGAP2C	chr1	1p11.2	121268751	121281250	1.51937	0.0249959	0.0260256
SRGAP2C	chr1	1p11.2	121275001	121287500	1.51937	0.0249959	0.0260256
SRGAP2C	chr1	1p11.2	121281251	121293750	1.51937	0.0249959	0.0260256
SRGAP2C	chr1	1p11.2	121287501	121300000	1.51937	0.0249959	0.0260256
SRGAP2C	chr1	1p11.2	121293751	121306250	1.51937	0.0249959	0.0260256
SRGAP2C	chr1	1p11.2	121300001	121312500	1.51937	0.0249959	0.0260256
SRGAP2C	chr1	1p11.2	121306251	121318750	1.51937	0.0249959	0.0260256
SRGAP2C	chr1	1p11.2	121312501	121325000	1.51937	0.0249959	0.0260256
SRGAP2C	chr1	1p11.2	121318751	121331250	1.51937	0.0249959	0.0260256
SRGAP2C	chr1	1p11.2	121325001	121337500	1.51937	0.0249959	0.0260256
SRGAP2C	chr1	1p11.2	121331251	121343750	1.51937	0.0249959	0.0260256
SRGAP2C	chr1	1p11.2	121337501	121350000	1.51937	0.0249959	0.0260256
SRGAP2C	chr1	1p11.2	121343751	121356250	1.51937	0.0249959	0.0260256
SRGAP2C	chr1	1p11.2	121350001	121362500	1.51937	0.0249959	0.0260256
SRGAP2C	chr1	1p11.2	121356251	121368750	1.51937	0.0249959	0.0260256
SRGAP2C	chr1	1p11.2	121362501	121375000	1.51937	0.0249959	0.0260256
SRGAP2C	chr1	1p11.2	121368751	121381250	1.51937	0.0249959	0.0260256
SRGAP2C	chr1	1p11.2	121375001	121387500	1.51937	0.0249959	0.0260256
SRGAP2C	chr1	1p11.2	121381251	121393750	1.51937	0.0249959	0.0260256
SRGAP2C	chr1	1p11.2	121387501	121400000	1.51937	0.0249959	0.0260256
ALPP	chr2	2q37	232368751	232381250	1.51917	0.0249959	0.0260256
ALPP	chr2	2q37	232375001	232387500	1.51917	0.0249959	0.0260256
ALPP	chr2	2q37	232381251	232393750	1.51917	0.0249959	0.0260256
VSIG4	chrX	Xq12-q13.3	66025001	66037500	1.51884	0.0249959	0.0260256
VSIG4	chrX	Xq12-q13.3	66031251	66043750	1.51884	0.0249959	0.0260256
VSIG4	chrX	Xq12-q13.3	66037501	66050000	1.51884	0.0249959	0.0260256
CDKN1C	chr11	11p15.5	2875001	2887500	1.51424	0.0249959	0.0260256
TTR	chr18	18q12.1	31581251	31593750	1.51346	0.0249959	0.0260256
TTR	chr18	18q12.1	31587501	31600000	1.51346	0.0249959	0.0260256
Hs.436309- BOK	chr2	N/A	241550001	241562500	1.51262	0.0493676	0.0494895
Hs.436309- BOK	chr2	N/A	241556251	241568750	1.51262	0.0493676	0.0494895
HIST1H2BD+ Hs.130853	chr6	6p21.3	26162501	26175000	1.50988	0.0493676	0.0494895
HIST1H2BD+ Hs.130853	chr6	6p21.3	26168751	26181250	1.50988	0.0493676	0.0494895
Hs.576509	chr1	N/A	207950001	207962500	1.50913	0.0249959	0.0260256
AIDA	chr1	1q41	222668751	222681250	1.50763	0.0249959	0.0260256
AIDA	chr1	1q41	222675001	222687500	1.50763	0.0249959	0.0260256
AIDA	chr1	1q41	222681251	222693750	1.50763	0.0249959	0.0260256
AIDA	chr1	1q41	222687501	222700000	1.50763	0.0249959	0.0260256
AIDA	chr1	1q41	222693751	222706250	1.50763	0.0249959	0.0260256
AIDA	chr1	1q41	222700001	222712500	1.50763	0.0249959	0.0260256
IQGAP1	chr15	15q26.1	90381251	90393750	1.50676	0.0249959	0.0260256
IQGAP1	chr15	15q26.1	90387501	90400000	1.50676	0.0249959	0.0260256
IQGAP1	chr15	15q26.1	90393751	90406250	1.50676	0.0249959	0.0260256
IQGAP1	chr15	15q26.1	90400001	90412500	1.50676	0.0249959	0.0260256
IQGAP1	chr15	15q26.1	90406251	90418750	1.50676	0.0249959	0.0260256
IQGAP1	chr15	15q26.1	90412501	90425000	1.50676	0.0249959	0.0260256
IQGAP1	chr15	15q26.1	90418751	90431250	1.50676	0.0249959	0.0260256
IQGAP1	chr15	15q26.1	90425001	90437500	1.50676	0.0249959	0.0260256
IQGAP1	chr15	15q26.1	90431251	90443750	1.50676	0.0249959	0.0260256
IQGAP1	chr15	15q26.1	90437501	90450000	1.50676	0.0249959	0.0260256
IQGAP1	chr15	15q26.1	90443751	90456250	1.50676	0.0249959	0.0260256
IQGAP1	chr15	15q26.1	90450001	90462500	1.50676	0.0249959	0.0260256
IQGAP1	chr15	15q26.1	90456251	90468750	1.50676	0.0249959	0.0260256
IQGAP1	chr15	15q26.1	90462501	90475000	1.50676	0.0249959	0.0260256
IQGAP1	chr15	15q26.1	90468751	90481250	1.50676	0.0249959	0.0260256
IQGAP1	chr15	15q26.1	90475001	90487500	1.50676	0.0249959	0.0260256
IQGAP1	chr15	15q26.1	90481251	90493750	1.50676	0.0249959	0.0260256
IQGAP1	chr15	15q26.1	90487501	90500000	1.50676	0.0249959	0.0260256
IQGAP1	chr15	15q26.1	90493751	90506250	1.50676	0.0249959	0.0260256
IQGAP1	chr15	15q26.1	90500001	90512500	1.50676	0.0249959	0.0260256
ARL5B-AS1	chr10	10p12.31	18931251	18943750	1.50636	0.0249959	0.0260256
ARL5B-AS1	chr10	10p12.31	18937501	18950000	1.50636	0.0249959	0.0260256
ARL5B-AS1	chr10	10p12.31	18943751	18956250	1.50636	0.0249959	0.0260256
SORT1	chr1	1p21.3-p13.1	109312501	109325000	1.5061	0.0249959	0.0260256
SORT1	chr1	1p21.3-p13.1	109318751	109331250	1.5061	0.0249959	0.0260256
SORT1	chr1	1p21.3-p13.1	109325001	109337500	1.5061	0.0249959	0.0260256
SORT1	chr1	1p21.3-p13.1	109331251	109343750	1.5061	0.0249959	0.0260256
SORT1	chr1	1p21.3-p13.1	109337501	109350000	1.5061	0.0249959	0.0260256
SORT1	chr1	1p21.3-p13.1	109343751	109356250	1.5061	0.0249959	0.0260256
SORT1	chr1	1p21.3-p13.1	109350001	109362500	1.5061	0.0249959	0.0260256
SORT1	chr1	1p21.3-p13.1	109356251	109368750	1.5061	0.0249959	0.0260256
SORT1	chr1	1p21.3-p13.1	109362501	109375000	1.5061	0.0249959	0.0260256
SORT1	chr1	1p21.3-p13.1	109368751	109381250	1.5061	0.0249959	0.0260256
SORT1	chr1	1p21.3-p13.1	109375001	109387500	1.5061	0.0249959	0.0260256
SORT1	chr1	1p21.3-p13.1	109381251	109393750	1.5061	0.0249959	0.0260256
Hs.542993	chr3	N/A	125818751	125831250	1.50402	0.0249959	0.0260256
Hs.542993	chr3	N/A	125825001	125837500	1.50402	0.0249959	0.0260256
ATG4C	chr1	1p31.3	62775001	62787500	1.50294	0.0249959	0.0260256
ATG4C	chr1	1p31.3	62781251	62793750	1.50294	0.0249959	0.0260256
ATG4C	chr1	1p31.3	62787501	62800000	1.50294	0.0249959	0.0260256
ATG4C	chr1	1p31.3	62793751	62806250	1.50294	0.0249959	0.0260256
ATG4C	chr1	1p31.3	62800001	62812500	1.50294	0.0249959	0.0260256
ATG4C	chr1	1p31.3	62806251	62818750	1.50294	0.0249959	0.0260256
ATG4C	chr1	1p31.3	62812501	62825000	1.50294	0.0249959	0.0260256
ATG4C	chr1	1p31.3	62818751	62831250	1.50294	0.0249959	0.0260256
ATG4C	chr1	1p31.3	62825001	62837500	1.50294	0.0249959	0.0260256
ATG4C	chr1	1p31.3	62831251	62843750	1.50294	0.0249959	0.0260256
ATG4C	chr1	1p31.3	62837501	62850000	1.50294	0.0249959	0.0260256
ATG4C	chr1	1p31.3	62843751	62856250	1.50294	0.0249959	0.0260256
ATG4C	chr1	1p31.3	62850001	62862500	1.50294	0.0249959	0.0260256
ATG4C	chr1	1p31.3	62856251	62868750	1.50294	0.0249959	0.0260256
ATG4C	chr1	1p31.3	62862501	62875000	1.50294	0.0249959	0.0260256
LOC649238	chrX	Xq28	152662501	152675000	1.50113	0.0249959	0.0260256
SMG1	chr16	16p12.3	18806251	18818750	1.5001	0.0249959	0.0260256
SMG1	chr16	16p12.3	18812501	18825000	1.5001	0.0249959	0.0260256
SMG1	chr16	16p12.3	18818751	18831250	1.5001	0.0249959	0.0260256
SMG1	chr16	16p12.3	18825001	18837500	1.5001	0.0249959	0.0260256
SMG1	chr16	16p12.3	18831251	18843750	1.5001	0.0249959	0.0260256
SMG1	chr16	16p12.3	18837501	18850000	1.5001	0.0249959	0.0260256
SMG1	chr16	16p12.3	18843751	18856250	1.5001	0.0249959	0.0260256
SMG1	chr16	16p12.3	18850001	18862500	1.5001	0.0249959	0.0260256
SMG1	chr16	16p12.3	18856251	18868750	1.5001	0.0249959	0.0260256
SMG1	chr16	16p12.3	18862501	18875000	1.5001	0.0249959	0.0260256
SMG1	chr16	16p12.3	18868751	18881250	1.5001	0.0249959	0.0260256
SMG1	chr16	16p12.3	18875001	18887500	1.5001	0.0249959	0.0260256
SMG1	chr16	16p12.3	18881251	18893750	1.5001	0.0249959	0.0260256
SMG1	chr16	16p12.3	18887501	18900000	1.5001	0.0249959	0.0260256
SMG1	chr16	16p12.3	18893751	18906250	1.5001	0.0249959	0.0260256
SMG1	chr16	16p12.3	18900001	18912500	1.5001	0.0249959	0.0260256
SMG1	chr16	16p12.3	18906251	18918750	1.5001	0.0249959	0.0260256
SMG1	chr16	16p12.3	18912501	18925000	1.5001	0.0249959	0.0260256
SMG1	chr16	16p12.3	18918751	18931250	1.5001	0.0249959	0.0260256
SMG1	chr16	16p12.3	18925001	18937500	1.5001	0.0249959	0.0260256
RPS7	chr2	2p25	3568751	3581250	1.49966	0.0249959	0.0260256
RPS7	chr2	2p25	3575001	3587500	1.49966	0.0249959	0.0260256
KCNE4	chr2	2q36.1	223043751	223056250	1.49916	0.0249959	0.0260256
KCNE4	chr2	2q36.1	223050001	223062500	1.49916	0.0249959	0.0260256
Hs.555274	chr1	N/A	231318751	231331250	1.49836	0.0249959	0.0260256
Hs.736719	chr17	N/A	72012501	72025000	1.49776	0.0249959	0.0260256
CXCR4	chr2	2q21	136106251	136118750	1.49674	0.0249959	0.0260256
MKNK2	chr19	19p13.3	2025001	2037500	1.4959	0.0249959	0.0260256
MKNK2	chr19	19p13.3	2031251	2043750	1.4959	0.0249959	0.0260256
MKNK2	chr19	19p13.3	2037501	2050000	1.4959	0.0249959	0.0260256
MKNK2	chr19	19p13.3	2043751	2056250	1.4959	0.0249959	0.0260256
MKNK2	chr19	19p13.3	2050001	2062500	1.4959	0.0249959	0.0260256
HSP90AA1	chr14	14q32.33	102068751	102081250	1.4951	0.0249959	0.0260256
HSP90AA1	chr14	14q32.33	102075001	102087500	1.4951	0.0249959	0.0260256
HSP90AA1	chr14	14q32.33	102081251	102093750	1.4951	0.0249959	0.0260256
HSP90AA1	chr14	14q32.33	102087501	102100000	1.4951	0.0249959	0.0260256
HSP90AA1	chr14	14q32.33	102093751	102106250	1.4951	0.0249959	0.0260256
HSP90AA1	chr14	14q32.33	102100001	102112500	1.4951	0.0249959	0.0260256
HSP90AA1	chr14	14q32.33	102106251	102118750	1.4951	0.0249959	0.0260256
HSP90AA1	chr14	14q32.33	102112501	102125000	1.4951	0.0249959	0.0260256
HSP90AA1	chr14	14q32.33	102118751	102131250	1.4951	0.0249959	0.0260256
HSP90AA1	chr14	14q32.33	102125001	102137500	1.4951	0.0249959	0.0260256
SPP1	chr4	4q22.1	87968751	87981250	1.49382	0.0249959	0.0260256
SPP1	chr4	4q22.1	87975001	87987500	1.49382	0.0249959	0.0260256
SPP1	chr4	4q22.1	87981251	87993750	1.49382	0.0249959	0.0260256
Hs.542592	chr21	N/A	30306251	30318750	1.4914	0.0249959	0.0260256
GKAP1	chr9	9q21.32	83731251	83743750	1.49137	0.0249959	0.0260256
GKAP1	chr9	9q21.32	83737501	83750000	1.49137	0.0249959	0.0260256
GKAP1	chr9	9q21.32	83743751	83756250	1.49137	0.0249959	0.0260256
GKAP1	chr9	9q21.32	83750001	83762500	1.49137	0.0249959	0.0260256
GKAP1	chr9	9q21.32	83756251	83768750	1.49137	0.0249959	0.0260256
GKAP1	chr9	9q21.32	83762501	83775000	1.49137	0.0249959	0.0260256
GKAP1	chr9	9q21.32	83768751	83781250	1.49137	0.0249959	0.0260256
GKAP1	chr9	9q21.32	83775001	83787500	1.49137	0.0249959	0.0260256
GKAP1	chr9	9q21.32	83781251	83793750	1.49137	0.0249959	0.0260256
GKAP1	chr9	9q21.32	83787501	83800000	1.49137	0.0249959	0.0260256
GKAP1	chr9	9q21.32	83793751	83806250	1.49137	0.0249959	0.0260256
GKAP1	chr9	9q21.32	83800001	83812500	1.49137	0.0249959	0.0260256
GKAP1	chr9	9q21.32	83806251	83818750	1.49137	0.0249959	0.0260256
GKAP1	chr9	9q21.32	83812501	83825000	1.49137	0.0249959	0.0260256
APLP1	chr19	19q13.1	35868751	35881250	1.49112	0.0249959	0.0260256
APLP1	chr19	19q13.1	35875001	35887500	1.49112	0.0249959	0.0260256
Hs.658519 AKR1C2+	chr10	N/A	4987501	5000000	1.49047	0.0493676	0.0494895
UHRF2	chr9	9p24.1	6406251	6418750	1.48982	0.0249959	0.0260256
UHRF2	chr9	9p24.1	6412501	6425000	1.48982	0.0249959	0.0260256
UHRF2	chr9	9p24.1	6418751	6431250	1.48982	0.0249959	0.0260256
UHRF2	chr9	9p24.1	6425001	6437500	1.48982	0.0249959	0.0260256
UHRF2	chr9	9p24.1	6431251	6443750	1.48982	0.0249959	0.0260256
UHRF2	chr9	9p24.1	6437501	6450000	1.48982	0.0249959	0.0260256
UHRF2	chr9	9p24.1	6443751	6456250	1.48982	0.0249959	0.0260256
UHRF2	chr9	9p24.1	6450001	6462500	1.48982	0.0249959	0.0260256
UHRF2	chr9	9p24.1	6475001	6487500	1.48982	0.0249959	0.0260256
UHRF2	chr9	9p24.1	6481251	6493750	1.48982	0.0249959	0.0260256
UHRF2	chr9	9p24.1	6487501	6500000	1.48982	0.0249959	0.0260256
UHRF2	chr9	9p24.1	6493751	6506250	1.48982	0.0249959	0.0260256
UHRF2	chr9	9p24.1	6500001	6512500	1.48982	0.0249959	0.0260256
UHRF2	chr9	9p24.1	6506251	6518750	1.48982	0.0249959	0.0260256
ZFP62	chr5	5q35.3	180843751	180856250	1.48977	0.0249959	0.0260256
ZFP62	chr5	5q35.3	180850001	180862500	1.48977	0.0249959	0.0260256
ZFP62	chr5	5q35.3	180856251	180868750	1.48977	0.0249959	0.0260256
MAN2A1	chr5	5q21.3	109681251	109693750	1.4897	0.0249959	0.0260256
MAN2A1	chr5	5q21.3	109687501	109700000	1.4897	0.0249959	0.0260256
MAN2A1	chr5	5q21.3	109693751	109706250	1.4897	0.0249959	0.0260256
MAN2A1	chr5	5q21.3	109700001	109712500	1.4897	0.0249959	0.0260256
MAN2A1	chr5	5q21.3	109706251	109718750	1.4897	0.0249959	0.0260256
MAN2A1	chr5	5q21.3	109712501	109725000	1.4897	0.0249959	0.0260256
MAN2A1	chr5	5q21.3	109718751	109731250	1.4897	0.0249959	0.0260256
MAN2A1	chr5	5q21.3	109725001	109737500	1.4897	0.0249959	0.0260256
MAN2A1	chr5	5q21.3	109731251	109743750	1.4897	0.0249959	0.0260256
MAN2A1	chr5	5q21.3	109737501	109750000	1.4897	0.0249959	0.0260256
MAN2A1	chr5	5q21.3	109743751	109756250	1.4897	0.0249959	0.0260256
MAN2A1	chr5	5q21.3	109750001	109762500	1.4897	0.0249959	0.0260256
MAN2A1	chr5	5q21.3	109756251	109768750	1.4897	0.0249959	0.0260256
MAN2A1	chr5	5q21.3	109762501	109775000	1.4897	0.0249959	0.0260256
MAN2A1	chr5	5q21.3	109768751	109781250	1.4897	0.0249959	0.0260256
MAN2A1	chr5	5q21.3	109775001	109787500	1.4897	0.0249959	0.0260256
MAN2A1	chr5	5q21.3	109781251	109793750	1.4897	0.0249959	0.0260256
MAN2A1	chr5	5q21.3	109787501	109800000	1.4897	0.0249959	0.0260256
MAN2A1	chr5	5q21.3	109793751	109806250	1.4897	0.0249959	0.0260256
MAN2A1	chr5	5q21.3	109800001	109812500	1.4897	0.0249959	0.0260256
MAN2A1	chr5	5q21.3	109806251	109818750	1.4897	0.0249959	0.0260256
MAN2A1	chr5	5q21.3	109812501	109825000	1.4897	0.0249959	0.0260256
MAN2A1	chr5	5q21.3	109818751	109831250	1.4897	0.0249959	0.0260256
MAN2A1	chr5	5q21.3	109825001	109837500	1.4897	0.0249959	0.0260256
MAN2A1	chr5	5q21.3	109831251	109843750	1.4897	0.0249959	0.0260256
MAN2A1	chr5	5q21.3	109837501	109850000	1.4897	0.0249959	0.0260256
MAN2A1	chr5	5q21.3	109843751	109856250	1.4897	0.0249959	0.0260256
MAN2A1	chr5	5q21.3	109850001	109862500	1.4897	0.0249959	0.0260256
MAN2A1	chr5	5q21.3	109856251	109868750	1.4897	0.0249959	0.0260256
MAN2A1	chr5	5q21.3	109862501	109875000	1.4897	0.0249959	0.0260256
MAN2A1	chr5	5q21.3	109868751	109881250	1.4897	0.0249959	0.0260256
DNAJC1	chr10	10p12.31	21750001	21762500	1.48818	0.0249959	0.0260256
DNAJC1	chr10	10p12.31	21756251	21768750	1.48818	0.0249959	0.0260256
DNAJC1	chr10	10p12.31	21762501	21775000	1.48818	0.0249959	0.0260256
DNAJC1	chr10	10p12.31	21768751	21781250	1.48818	0.0249959	0.0260256
DNAJC1	chr10	10p12.31	21775001	21787500	1.48818	0.0249959	0.0260256
DNAJC1	chr10	10p12.31	21781251	21793750	1.48818	0.0249959	0.0260256
DNAJC1	chr10	10p12.31	21787501	21800000	1.48818	0.0249959	0.0260256
DNAJC1	chr10	10p12.31	21793751	21806250	1.48818	0.0249959	0.0260256
DNAJC1	chr10	10p12.31	21800001	21812500	1.48818	0.0249959	0.0260256
DNAJC1	chr10	10p12.31	21806251	21818750	1.48818	0.0249959	0.0260256
DNAJC1	chr10	10p12.31	21812501	21825000	1.48818	0.0249959	0.0260256
DNAJC1	chr10	10p12.31	21818751	21831250	1.48818	0.0249959	0.0260256
DNAJC1	chr10	10p12.31	21825001	21837500	1.48818	0.0249959	0.0260256
DNAJC1	chr10	10p12.31	21831251	21843750	1.48818	0.0249959	0.0260256
DNAJC1	chr10	10p12.31	21837501	21850000	1.48818	0.0249959	0.0260256
DNAJC1	chr10	10p12.31	21843751	21856250	1.48818	0.0249959	0.0260256
DNAJC1	chr10	10p12.31	21850001	21862500	1.48818	0.0249959	0.0260256
DNAJC1	chr10	10p12.31	21856251	21868750	1.48818	0.0249959	0.0260256
DNAJC1	chr10	10p12.31	21862501	21875000	1.48818	0.0249959	0.0260256
DNAJC1	chr10	10p12.31	21868751	21881250	1.48818	0.0249959	0.0260256
DNAJC1	chr10	10p12.31	21875001	21887500	1.48818	0.0249959	0.0260256
DNAJC1	chr10	10p12.31	21881251	21893750	1.48818	0.0249959	0.0260256
DNAJC1	chr10	10p12.31	21887501	21900000	1.48818	0.0249959	0.0260256
DNAJC1	chr10	10p12.31	21893751	21906250	1.48818	0.0249959	0.0260256
DNAJC1	chr10	10p12.31	21900001	21912500	1.48818	0.0249959	0.0260256
DNAJC1	chr10	10p12.31	21918751	21931250	1.48818	0.0249959	0.0260256
DNAJC1	chr10	10p12.31	21925001	21937500	1.48818	0.0249959	0.0260256
DNAJC1	chr10	10p12.31	21931251	21943750	1.48818	0.0249959	0.0260256
DNAJC1	chr10	10p12.31	21937501	21950000	1.48818	0.0249959	0.0260256
DNAJC1	chr10	10p12.31	21943751	21956250	1.48818	0.0249959	0.0260256
DNAJC1	chr10	10p12.31	21950001	21962500	1.48818	0.0249959	0.0260256
DNAJC1	chr10	10p12.31	21956251	21968750	1.48818	0.0249959	0.0260256
DNAJC1	chr10	10p12.31	21962501	21975000	1.48818	0.0249959	0.0260256
DNAJC1	chr10	10p12.31	21968751	21981250	1.48818	0.0249959	0.0260256
DNAJC1	chr10	10p12.31	21975001	21987500	1.48818	0.0249959	0.0260256
DNAJC1	chr10	10p12.31	21981251	21993750	1.48818	0.0249959	0.0260256
DNAJC1	chr10	10p12.31	21987501	22000000	1.48818	0.0249959	0.0260256
DNAJC1	chr10	10p12.31	21993751	22006250	1.48818	0.0249959	0.0260256
DNAJC1	chr10	10p12.31	22000001	22012500	1.48818	0.0249959	0.0260256
DCAF6	chr1	1q24.2	167937501	167950000	1.48615	0.0249959	0.0260256
DCAF6	chr1	1q24.2	167943751	167956250	1.48615	0.0249959	0.0260256
DCAF6	chr1	1q24.2	167950001	167962500	1.48615	0.0249959	0.0260256
DCAF6	chr1	1q24.2	167956251	167968750	1.48615	0.0249959	0.0260256
DCAF6	chr1	1q24.2	167962501	167975000	1.48615	0.0249959	0.0260256
DCAF6	chr1	1q24.2	167968751	167981250	1.48615	0.0249959	0.0260256
DCAF6	chr1	1q24.2	167975001	167987500	1.48615	0.0249959	0.0260256
DCAF6	chr1	1q24.2	167981251	167993750	1.48615	0.0249959	0.0260256
DCAF6	chr1	1q24.2	167987501	168000000	1.48615	0.0249959	0.0260256
DCAF6	chr1	1q24.2	167993751	168006250	1.48615	0.0249959	0.0260256
DCAF6	chr1	1q24.2	168000001	168012500	1.48615	0.0249959	0.0260256
DCAF6	chr1	1q24.2	168006251	168018750	1.48615	0.0249959	0.0260256
DCAF6	chr1	1q24.2	168012501	168025000	1.48615	0.0249959	0.0260256
DCAF6	chr1	1q24.2	168018751	168031250	1.48615	0.0249959	0.0260256
DCAF6	chr1	1q24.2	168025001	168037500	1.48615	0.0249959	0.0260256
DCAF6	chr1	1q24.2	168043751	168056250	1.48615	0.0249959	0.0260256
DCAF6	chr1	1q24.2	168050001	168062500	1.48615	0.0249959	0.0260256
DCAF6	chr1	1q24.2	168056251	168068750	1.48615	0.0249959	0.0260256
DCAF6	chr1	1q24.2	168062501	168075000	1.48615	0.0249959	0.0260256
PEAK1	chr15	15q24.3	77100001	77112500	1.485	0.0249959	0.0260256
PEAK1	chr15	15q24.3	77106251	77118750	1.485	0.0249959	0.0260256
PEAK1	chr15	15q24.3	77112501	77125000	1.485	0.0249959	0.0260256
PEAK1	chr15	15q24.3	77118751	77131250	1.485	0.0249959	0.0260256
PEAK1	chr15	15q24.3	77125001	77137500	1.485	0.0249959	0.0260256
PEAK1	chr15	15q24.3	77131251	77143750	1.485	0.0249959	0.0260256
PEAK1	chr15	15q24.3	77137501	77150000	1.485	0.0249959	0.0260256
PEAK1	chr15	15q24.3	77143751	77156250	1.485	0.0249959	0.0260256
PEAK1	chr15	15q24.3	77150001	77162500	1.485	0.0249959	0.0260256
PEAK1	chr15	15q24.3	77156251	77168750	1.485	0.0249959	0.0260256
PEAK1	chr15	15q24.3	77162501	77175000	1.485	0.0249959	0.0260256
PEAK1	chr15	15q24.3	77168751	77181250	1.485	0.0249959	0.0260256
PEAK1	chr15	15q24.3	77175001	77187500	1.485	0.0249959	0.0260256
PEAK1	chr15	15q24.3	77181251	77193750	1.485	0.0249959	0.0260256
PEAK1	chr15	15q24.3	77187501	77200000	1.485	0.0249959	0.0260256
PEAK1	chr15	15q24.3	77193751	77206250	1.485	0.0249959	0.0260256
PEAK1	chr15	15q24.3	77200001	77212500	1.485	0.0249959	0.0260256
PEAK1	chr15	15q24.3	77231251	77243750	1.485	0.0249959	0.0260256
PEAK1	chr15	15q24.3	77237501	77250000	1.485	0.0249959	0.0260256
PEAK1	chr15	15q24.3	77243751	77256250	1.485	0.0249959	0.0260256
PEAK1	chr15	15q24.3	77250001	77262500	1.485	0.0249959	0.0260256
PEAK1	chr15	15q24.3	77256251	77268750	1.485	0.0249959	0.0260256
PEAK1	chr15	15q24.3	77262501	77275000	1.485	0.0249959	0.0260256
PEAK1	chr15	15q24.3	77268751	77281250	1.485	0.0249959	0.0260256
PEAK1	chr15	15q24.3	77275001	77287500	1.485	0.0249959	0.0260256
PEAK1	chr15	15q24.3	77281251	77293750	1.485	0.0249959	0.0260256
PEAK1	chr15	15q24.3	77287501	77300000	1.485	0.0249959	0.0260256
PEAK1	chr15	15q24.3	77293751	77306250	1.485	0.0249959	0.0260256
PEAK1	chr15	15q24.3	77300001	77312500	1.485	0.0249959	0.0260256
PEAK1	chr15	15q24.3	77306251	77318750	1.485	0.0249959	0.0260256
PEAK1	chr15	15q24.3	77312501	77325000	1.485	0.0249959	0.0260256
PEAK1	chr15	15q24.3	77318751	77331250	1.485	0.0249959	0.0260256
PEAK1	chr15	15q24.3	77325001	77337500	1.485	0.0249959	0.0260256
PEAK1	chr15	15q24.3	77331251	77343750	1.485	0.0249959	0.0260256
PEAK1	chr15	15q24.3	77337501	77350000	1.485	0.0249959	0.0260256
PEAK1	chr15	15q24.3	77343751	77356250	1.485	0.0249959	0.0260256
PEAK1	chr15	15q24.3	77350001	77362500	1.485	0.0249959	0.0260256
PEAK1	chr15	15q24.3	77356251	77368750	1.485	0.0249959	0.0260256
PEAK1	chr15	15q24.3	77362501	77375000	1.485	0.0249959	0.0260256
PEAK1	chr15	15q24.3	77368751	77381250	1.485	0.0249959	0.0260256
PEAK1	chr15	15q24.3	77375001	77387500	1.485	0.0249959	0.0260256
PEAK1	chr15	15q24.3	77381251	77393750	1.485	0.0249959	0.0260256
PEAK1	chr15	15q24.3	77387501	77400000	1.485	0.0249959	0.0260256
PEAK1	chr15	15q24.3	77393751	77406250	1.485	0.0249959	0.0260256
PEAK1	chr15	15q24.3	77400001	77412500	1.485	0.0249959	0.0260256
PEAK1	chr15	15q24.3	77406251	77418750	1.485	0.0249959	0.0260256
PSPH	chr7	7p11.2	56006251	56018750	1.48412	0.0249959	0.0260256
PSPH	chr7	7p11.2	56012501	56025000	1.48412	0.0249959	0.0260256
PSPH	chr7	7p11.2	56018751	56031250	1.48412	0.0249959	0.0260256
PSPH	chr7	7p11.2	56025001	56037500	1.48412	0.0249959	0.0260256
SLC38A2 Hs.668408-	chr12	12q	46362501	46375000	1.48396	0.0493676	0.0494895
CDK13	chr7	7p13	39956251	39968750	1.48282	0.0249959	0.0260256
CDK13	chr7	7p13	39962501	39975000	1.48282	0.0249959	0.0260256
CDK13	chr7	7p13	39968751	39981250	1.48282	0.0249959	0.0260256
CDK13	chr7	7p13	39975001	39987500	1.48282	0.0249959	0.0260256
CDK13	chr7	7p13	39981251	39993750	1.48282	0.0249959	0.0260256
CDK13	chr7	7p13	39987501	40000000	1.48282	0.0249959	0.0260256
CDK13	chr7	7p13	39993751	40006250	1.48282	0.0249959	0.0260256
CDK13	chr7	7p13	40000001	40012500	1.48282	0.0249959	0.0260256
CDK13	chr7	7p13	40006251	40018750	1.48282	0.0249959	0.0260256
CDK13	chr7	7p13	40012501	40025000	1.48282	0.0249959	0.0260256
CDK13	chr7	7p13	40018751	40031250	1.48282	0.0249959	0.0260256
CDK13	chr7	7p13	40025001	40037500	1.48282	0.0249959	0.0260256
CDK13	chr7	7p13	40031251	40043750	1.48282	0.0249959	0.0260256
CDK13	chr7	7p13	40037501	40050000	1.48282	0.0249959	0.0260256
CDK13	chr7	7p13	40043751	40056250	1.48282	0.0249959	0.0260256
CDK13	chr7	7p13	40050001	40062500	1.48282	0.0249959	0.0260256
CDK13	chr7	7p13	40056251	40068750	1.48282	0.0249959	0.0260256
CDK13	chr7	7p13	40062501	40075000	1.48282	0.0249959	0.0260256
CDK13	chr7	7p13	40068751	40081250	1.48282	0.0249959	0.0260256
CDK13	chr7	7p13	40075001	40087500	1.48282	0.0249959	0.0260256
CDK13	chr7	7p13	40081251	40093750	1.48282	0.0249959	0.0260256
CDK13	chr7	7p13	40087501	40100000	1.48282	0.0249959	0.0260256
CDK13	chr7	7p13	40093751	40106250	1.48282	0.0249959	0.0260256
COL16A1	chr1	1p35-p34	31656251	31668750	1.48228	0.0249959	0.0260256
COL16A1	chr1	1p35-p34	31662501	31675000	1.48228	0.0249959	0.0260256
COL16A1	chr1	1p35-p34	31668751	31681250	1.48228	0.0249959	0.0260256
COL16A1	chr1	1p35-p34	31675001	31687500	1.48228	0.0249959	0.0260256
COL16A1	chr1	1p35-p34	31681251	31693750	1.48228	0.0249959	0.0260256
COL16A1	chr1	1p35-p34	31687501	31700000	1.48228	0.0249959	0.0260256
COL16A1	chr1	1p35-p34	31693751	31706250	1.48228	0.0249959	0.0260256
COL16A1	chr1	1p35-p34	31700001	31712500	1.48228	0.0249959	0.0260256
KCNMB4	chr12	12q	70362501	70375000	1.48158	0.0249959	0.0260256
KCNMB4	chr12	12q	70368751	70381250	1.48158	0.0249959	0.0260256
KCNMB4	chr12	12q	70375001	70387500	1.48158	0.0249959	0.0260256
KCNMB4	chr12	12q	70381251	70393750	1.48158	0.0249959	0.0260256
KCNMB4	chr12	12q	70387501	70400000	1.48158	0.0249959	0.0260256
KCNMB4	chr12	12q	70393751	70406250	1.48158	0.0249959	0.0260256
KCNMB4	chr12	12q	70412501	70425000	1.48158	0.0249959	0.0260256
KCNMB4	chr12	12q	70418751	70431250	1.48158	0.0249959	0.0260256
KCNMB4	chr12	12q	70425001	70437500	1.48158	0.0249959	0.0260256
KCNMB4	chr12	12q	70431251	70443750	1.48158	0.0249959	0.0260256
PTPRO	chr12	12p13-p12	15312501	15325000	1.47807	0.0249959	0.0260256
PTPRO	chr12	12p13-p12	15318751	15331250	1.47807	0.0249959	0.0260256
PTPRO	chr12	12p13-p12	15325001	15337500	1.47807	0.0249959	0.0260256
PTPRO	chr12	12p13-p12	15331251	15343750	1.47807	0.0249959	0.0260256
PTPRO	chr12	12p13-p12	15337501	15350000	1.47807	0.0249959	0.0260256
PTPRO	chr12	12p13-p12	15343751	15356250	1.47807	0.0249959	0.0260256
PTPRO	chr12	12p13-p12	15350001	15362500	1.47807	0.0249959	0.0260256
PTPRO	chr12	12p13-p12	15356251	15368750	1.47807	0.0249959	0.0260256
PTPRO	chr12	12p13-p12	15362501	15375000	1.47807	0.0249959	0.0260256
PTPRO	chr12	12p13-p12	15368751	15381250	1.47807	0.0249959	0.0260256
PTPRO	chr12	12p13-p12	15375001	15387500	1.47807	0.0249959	0.0260256
PTPRO	chr12	12p13-p12	15381251	15393750	1.47807	0.0249959	0.0260256
PTPRO	chr12	12p13-p12	15387501	15400000	1.47807	0.0249959	0.0260256
PTPRO	chr12	12p13-p12	15393751	15406250	1.47807	0.0249959	0.0260256
PTPRO	chr12	12p13-p12	15400001	15412500	1.47807	0.0249959	0.0260256
PTPRO	chr12	12p13-p12	15406251	15418750	1.47807	0.0249959	0.0260256
PTPRO	chr12	12p13-p12	15412501	15425000	1.47807	0.0249959	0.0260256
PTPRO	chr12	12p13-p12	15418751	15431250	1.47807	0.0249959	0.0260256
PTPRO	chr12	12p13-p12	15425001	15437500	1.47807	0.0249959	0.0260256
PTPRO	chr12	12p13-p12	15431251	15443750	1.47807	0.0249959	0.0260256
PTPRO	chr12	12p13-p12	15437501	15450000	1.47807	0.0249959	0.0260256
PTPRO	chr12	12p13-p12	15443751	15456250	1.47807	0.0249959	0.0260256
PTPRO	chr12	12p13-p12	15450001	15462500	1.47807	0.0249959	0.0260256
PTPRO	chr12	12p13-p12	15456251	15468750	1.47807	0.0249959	0.0260256
PTPRO	chr12	12p13-p12	15462501	15475000	1.47807	0.0249959	0.0260256
PTPRO	chr12	12p13-p12	15468751	15481250	1.47807	0.0249959	0.0260256
PTPRO	chr12	12p13-p12	15475001	15487500	1.47807	0.0249959	0.0260256
PTPRO	chr12	12p13-p12	15481251	15493750	1.47807	0.0249959	0.0260256
PTPRO	chr12	12p13-p12	15487501	15500000	1.47807	0.0249959	0.0260256
PTPRO	chr12	12p13-p12	15493751	15506250	1.47807	0.0249959	0.0260256
PTPRO	chr12	12p13-p12	15500001	15512500	1.47807	0.0249959	0.0260256
PTPRO	chr12	12p13-p12	15506251	15518750	1.47807	0.0249959	0.0260256
PTPRO	chr12	12p13-p12	15512501	15525000	1.47807	0.0249959	0.0260256
PTPRO	chr12	12p13-p12	15518751	15531250	1.47807	0.0249959	0.0260256
PTPRO	chr12	12p13-p12	15525001	15537500	1.47807	0.0249959	0.0260256
PTPRO	chr12	12p13-p12	15531251	15543750	1.47807	0.0249959	0.0260256
PTPRO	chr12	12p13-p12	15537501	15550000	1.47807	0.0249959	0.0260256
PTPRO	chr12	12p13-p12	15543751	15556250	1.47807	0.0249959	0.0260256
PTPRO	chr12	12p13-p12	15550001	15562500	1.47807	0.0249959	0.0260256
PTPRO	chr12	12p13-p12	15556251	15568750	1.47807	0.0249959	0.0260256
PTPRO	chr12	12p13-p12	15562501	15575000	1.47807	0.0249959	0.0260256
PTPRO	chr12	12p13-p12	15568751	15581250	1.47807	0.0249959	0.0260256
PTPRO	chr12	12p13-p12	15575001	15587500	1.47807	0.0249959	0.0260256
PTPRO	chr12	12p13-p12	15581251	15593750	1.47807	0.0249959	0.0260256
PTPRO	chr12	12p13-p12	15587501	15600000	1.47807	0.0249959	0.0260256
PTPRO	chr12	12p13-p12	15593751	15606250	1.47807	0.0249959	0.0260256
Hs.563557	chr8	N/A	34668751	34681250	1.47782	0.0249959	0.0260256
Hs.563557	chr8	N/A	34675001	34687500	1.47782	0.0249959	0.0260256
Hs.563557	chr8	N/A	34681251	34693750	1.47782	0.0249959	0.0260256
CA2	chr8	8q22	85456251	85468750	1.47632	0.0249959	0.0260256
CA2	chr8	8q22	85462501	85475000	1.47632	0.0249959	0.0260256
CA2	chr8	8q22	85468751	85481250	1.47632	0.0249959	0.0260256
CA2	chr8	8q22	85475001	85487500	1.47632	0.0249959	0.0260256
CA2	chr8	8q22	85481251	85493750	1.47632	0.0249959	0.0260256
USP31 Hs.667217+	chr16	16p12.2	23068751	23081250	1.47368	0.0493676	0.0494895
USP31 Hs.667217+	chr16	16p12.2	23075001	23087500	1.47368	0.0493676	0.0494895
MID1IP1	chrX	Xp11.4	38793751	38806250	1.47353	0.0249959	0.0260256
MID1IP1	chrX	Xp11.4	38800001	38812500	1.47353	0.0249959	0.0260256
MID1IP1	chrX	Xp11.4	38806251	38818750	1.47353	0.0249959	0.0260256
RPL34	chr4	4q25	108625001	108637500	1.47154	0.0249959	0.0260256
GEM	chr8	8q13-q21	94237501	94250000	1.47111	0.0249959	0.0260256
GEM	chr8	8q13-q21	94243751	94256250	1.47111	0.0249959	0.0260256
GEM	chr8	8q13-q21	94250001	94262500	1.47111	0.0249959	0.0260256
GEM	chr8	8q13-q21	94256251	94268750	1.47111	0.0249959	0.0260256
RASEF	chr9	9q21.32	82968751	82981250	1.46983	0.0249959	0.0260256
RASEF	chr9	9q21.32	82975001	82987500	1.46983	0.0249959	0.0260256
RASEF	chr9	9q21.32	82981251	82993750	1.46983	0.0249959	0.0260256
RASEF	chr9	9q21.32	82987501	83000000	1.46983	0.0249959	0.0260256
RASEF	chr9	9q21.32	82993751	83006250	1.46983	0.0249959	0.0260256
RASEF	chr9	9q21.32	83000001	83012500	1.46983	0.0249959	0.0260256
RASEF	chr9	9q21.32	83006251	83018750	1.46983	0.0249959	0.0260256
RASEF	chr9	9q21.32	83012501	83025000	1.46983	0.0249959	0.0260256
RASEF	chr9	9q21.32	83018751	83031250	1.46983	0.0249959	0.0260256
RASEF	chr9	9q21.32	83025001	83037500	1.46983	0.0249959	0.0260256
RASEF	chr9	9q21.32	83031251	83043750	1.46983	0.0249959	0.0260256
RASEF	chr9	9q21.32	83037501	83050000	1.46983	0.0249959	0.0260256
RASEF	chr9	9q21.32	83043751	83056250	1.46983	0.0249959	0.0260256
RASEF	chr9	9q21.32	83050001	83062500	1.46983	0.0249959	0.0260256
RASEF	chr9	9q21.32	83056251	83068750	1.46983	0.0249959	0.0260256
DDIT4	chr10	10q22.1	72262501	72275000	1.46762	0.0249959	0.0260256
DDIT4	chr10	10q22.1	72268751	72281250	1.46762	0.0249959	0.0260256
DDIT4	chr10	10q22.1	72275001	72287500	1.46762	0.0249959	0.0260256
CNTN2	chr1	1q32.1	205031251	205043750	1.46732	0.0249959	0.0260256
CNTN2	chr1	1q32.1	205037501	205050000	1.46732	0.0249959	0.0260256
CNTN2	chr1	1q32.1	205043751	205056250	1.46732	0.0249959	0.0260256
CNTN2	chr1	1q32.1	205050001	205062500	1.46732	0.0249959	0.0260256
CNTN2	chr1	1q32.1	205056251	205068750	1.46732	0.0249959	0.0260256
CNTN2	chr1	1q32.1	205062501	205075000	1.46732	0.0249959	0.0260256
CNTN2	chr1	1q32.1	205068751	205081250	1.46732	0.0249959	0.0260256
GNA13	chr17	17q24.3	65000001	65012500	1.46704	0.0249959	0.0260256
GNA13	chr17	17q24.3	65006251	65018750	1.46704	0.0249959	0.0260256
GNA13	chr17	17q24.3	65012501	65025000	1.46704	0.0249959	0.0260256
GNA13	chr17	17q24.3	65018751	65031250	1.46704	0.0249959	0.0260256
GNA13	chr17	17q24.3	65025001	65037500	1.46704	0.0249959	0.0260256
GNA13	chr17	17q24.3	65031251	65043750	1.46704	0.0249959	0.0260256
GNA13	chr17	17q24.3	65037501	65050000	1.46704	0.0249959	0.0260256
GNA13	chr17	17q24.3	65043751	65056250	1.46704	0.0249959	0.0260256
GNA13	chr17	17q24.3	65050001	65062500	1.46704	0.0249959	0.0260256
GNA13	chr17	17q24.3	65056251	65068750	1.46704	0.0249959	0.0260256
CDK2AP1	chr12	12q24.31	123262501	123275000	1.46702	0.0249959	0.0260256
CDK2AP1	chr12	12q24.31	123268751	123281250	1.46702	0.0249959	0.0260256
LINC00869	chr1	1q21.1	149600001	149612500	1.46645	0.0249959	0.0260256
LINC00869	chr1	1q21.1	149606251	149618750	1.46645	0.0249959	0.0260256
LINC00869	chr1	1q21.1	149612501	149625000	1.46645	0.0249959	0.0260256
LINC00869	chr1	1q21.1	149618751	149631250	1.46645	0.0249959	0.0260256
LINC00869	chr1	1q21.1	149625001	149637500	1.46645	0.0249959	0.0260256
LINC00869	chr1	1q21.1	149631251	149643750	1.46645	0.0249959	0.0260256
LINC00869	chr1	1q21.1	149637501	149650000	1.46645	0.0249959	0.0260256
LINC00869	chr1	1q21.1	149643751	149656250	1.46645	0.0249959	0.0260256
LINC00869	chr1	1q21.1	149650001	149662500	1.46645	0.0249959	0.0260256
LINC00869	chr1	1q21.1	149656251	149668750	1.46645	0.0249959	0.0260256
LINC00869	chr1	1q21.1	149662501	149675000	1.46645	0.0249959	0.0260256
LINC00869	chr1	1q21.1	149668751	149681250	1.46645	0.0249959	0.0260256
LINC00869	chr1	1q21.1	149675001	149687500	1.46645	0.0249959	0.0260256
LINC00869	chr1	1q21.1	149681251	149693750	1.46645	0.0249959	0.0260256
LINC00869	chr1	1q21.1	149687501	149700000	1.46645	0.0249959	0.0260256
LINC00869	chr1	1q21.1	149693751	149706250	1.46645	0.0249959	0.0260256
LINC00869	chr1	1q21.1	149700001	149712500	1.46645	0.0249959	0.0260256
ACBD5	chr10	10p12.1	27187501	27200000	1.46531	0.0249959	0.0260256
ACBD5	chr10	10p12.1	27193751	27206250	1.46531	0.0249959	0.0260256
ACBD5	chr10	10p12.1	27200001	27212500	1.46531	0.0249959	0.0260256
ACBD5	chr10	10p12.1	27206251	27218750	1.46531	0.0249959	0.0260256
ACBD5	chr10	10p12.1	27212501	27225000	1.46531	0.0249959	0.0260256
ACBD5	chr10	10p12.1	27218751	27231250	1.46531	0.0249959	0.0260256
ACBD5	chr10	10p12.1	27225001	27237500	1.46531	0.0249959	0.0260256
ACBD5	chr10	10p12.1	27231251	27243750	1.46531	0.0249959	0.0260256
IGSF11	chr3	3q13.32	118893751	118906250	1.46508	0.0249959	0.0260256
IGSF11	chr3	3q13.32	118900001	118912500	1.46508	0.0249959	0.0260256
IGSF11	chr3	3q13.32	118906251	118918750	1.46508	0.0249959	0.0260256
IGSF11	chr3	3q13.32	118912501	118925000	1.46508	0.0249959	0.0260256
IGSF11	chr3	3q13.32	118918751	118931250	1.46508	0.0249959	0.0260256
IGSF11	chr3	3q13.32	118925001	118937500	1.46508	0.0249959	0.0260256
IGSF11	chr3	3q13.32	118950001	118962500	1.46508	0.0249959	0.0260256
IGSF11	chr3	3q13.32	118956251	118968750	1.46508	0.0249959	0.0260256
IGSF11	chr3	3q13.32	118962501	118975000	1.46508	0.0249959	0.0260256
IGSF11	chr3	3q13.32	118968751	118981250	1.46508	0.0249959	0.0260256
IGSF11	chr3	3q13.32	118975001	118987500	1.46508	0.0249959	0.0260256
IGSF11	chr3	3q13.32	118981251	118993750	1.46508	0.0249959	0.0260256
IGSF11	chr3	3q13.32	118987501	119000000	1.46508	0.0249959	0.0260256
IGSF11	chr3	3q13.32	118993751	119006250	1.46508	0.0249959	0.0260256
IGSF11	chr3	3q13.32	119000001	119012500	1.46508	0.0249959	0.0260256
IGSF11	chr3	3q13.32	119006251	119018750	1.46508	0.0249959	0.0260256
IGSF11	chr3	3q13.32	119012501	119025000	1.46508	0.0249959	0.0260256
IGSF11	chr3	3q13.32	119018751	119031250	1.46508	0.0249959	0.0260256
IGSF11	chr3	3q13.32	119025001	119037500	1.46508	0.0249959	0.0260256
IGSF11	chr3	3q13.32	119031251	119043750	1.46508	0.0249959	0.0260256
IGSF11	chr3	3q13.32	119037501	119050000	1.46508	0.0249959	0.0260256
IGSF11	chr3	3q13.32	119043751	119056250	1.46508	0.0249959	0.0260256
IGSF11	chr3	3q13.32	119050001	119062500	1.46508	0.0249959	0.0260256
IGSF11	chr3	3q13.32	119056251	119068750	1.46508	0.0249959	0.0260256
IGSF11	chr3	3q13.32	119062501	119075000	1.46508	0.0249959	0.0260256
IGSF11	chr3	3q13.32	119068751	119081250	1.46508	0.0249959	0.0260256
IGSF11	chr3	3q13.32	119075001	119087500	1.46508	0.0249959	0.0260256
IGSF11	chr3	3q13.32	119081251	119093750	1.46508	0.0249959	0.0260256
IGSF11	chr3	3q13.32	119087501	119100000	1.46508	0.0249959	0.0260256
IGSF11	chr3	3q13.32	119093751	119106250	1.46508	0.0249959	0.0260256
IGSF11	chr3	3q13.32	119100001	119112500	1.46508	0.0249959	0.0260256
IGSF11	chr3	3q13.32	119106251	119118750	1.46508	0.0249959	0.0260256
IGSF11	chr3	3q13.32	119112501	119125000	1.46508	0.0249959	0.0260256
IGSF11	chr3	3q13.32	119118751	119131250	1.46508	0.0249959	0.0260256
IGSF11	chr3	3q13.32	119125001	119137500	1.46508	0.0249959	0.0260256
IGSF11	chr3	3q13.32	119131251	119143750	1.46508	0.0249959	0.0260256
HIP1	chr7	7q11.23	75525001	75537500	1.4644	0.0249959	0.0260256
HIP1	chr7	7q11.23	75531251	75543750	1.4644	0.0249959	0.0260256
HIP1	chr7	7q11.23	75537501	75550000	1.4644	0.0249959	0.0260256
HIP1	chr7	7q11.23	75543751	75556250	1.4644	0.0249959	0.0260256
HIP1	chr7	7q11.23	75550001	75562500	1.4644	0.0249959	0.0260256
HIP1	chr7	7q11.23	75556251	75568750	1.4644	0.0249959	0.0260256
HIP1	chr7	7q11.23	75562501	75575000	1.4644	0.0249959	0.0260256
HIP1	chr7	7q11.23	75568751	75581250	1.4644	0.0249959	0.0260256
HIP1	chr7	7q11.23	75575001	75587500	1.4644	0.0249959	0.0260256
HIP1	chr7	7q11.23	75581251	75593750	1.4644	0.0249959	0.0260256
HIP1	chr7	7q11.23	75587501	75600000	1.4644	0.0249959	0.0260256
HIP1	chr7	7q11.23	75593751	75606250	1.4644	0.0249959	0.0260256
HIP1	chr7	7q11.23	75600001	75612500	1.4644	0.0249959	0.0260256
HIP1	chr7	7q11.23	75606251	75618750	1.4644	0.0249959	0.0260256
HIP1	chr7	7q11.23	75612501	75625000	1.4644	0.0249959	0.0260256
HIP1	chr7	7q11.23	75618751	75631250	1.4644	0.0249959	0.0260256
HIP1	chr7	7q11.23	75625001	75637500	1.4644	0.0249959	0.0260256
HIP1	chr7	7q11.23	75631251	75643750	1.4644	0.0249959	0.0260256
HIP1	chr7	7q11.23	75637501	75650000	1.4644	0.0249959	0.0260256
HIP1	chr7	7q11.23	75643751	75656250	1.4644	0.0249959	0.0260256
HIP1	chr7	7q11.23	75650001	75662500	1.4644	0.0249959	0.0260256
HIP1	chr7	7q11.23	75656251	75668750	1.4644	0.0249959	0.0260256
HIP1	chr7	7q11.23	75662501	75675000	1.4644	0.0249959	0.0260256
HIP1	chr7	7q11.23	75668751	75681250	1.4644	0.0249959	0.0260256
HIP1	chr7	7q11.23	75675001	75687500	1.4644	0.0249959	0.0260256
HIP1	chr7	7q11.23	75681251	75693750	1.4644	0.0249959	0.0260256
HIP1	chr7	7q11.23	75687501	75700000	1.4644	0.0249959	0.0260256
HIP1	chr7	7q11.23	75693751	75706250	1.4644	0.0249959	0.0260256
HIP1	chr7	7q11.23	75700001	75712500	1.4644	0.0249959	0.0260256
HIP1	chr7	7q11.23	75706251	75718750	1.4644	0.0249959	0.0260256
HIP1	chr7	7q11.23	75712501	75725000	1.4644	0.0249959	0.0260256
HIP1	chr7	7q11.23	75718751	75731250	1.4644	0.0249959	0.0260256
HIP1	chr7	7q11.23	75725001	75737500	1.4644	0.0249959	0.0260256
HIP1	chr7	7q11.23	75731251	75743750	1.4644	0.0249959	0.0260256
HIP1	chr7	7q11.23	75737501	75750000	1.4644	0.0249959	0.0260256
TRPS1	chr8	8q24.12	115400001	115412500	1.46398	0.0249959	0.0260256
TRPS1	chr8	8q24.12	115406251	115418750	1.46398	0.0249959	0.0260256
TRPS1	chr8	8q24.12	115412501	115425000	1.46398	0.0249959	0.0260256
TRPS1	chr8	8q24.12	115512501	115525000	1.46398	0.0249959	0.0260256
TRPS1	chr8	8q24.12	115518751	115531250	1.46398	0.0249959	0.0260256
TRPS1	chr8	8q24.12	115525001	115537500	1.46398	0.0249959	0.0260256
TRPS1	chr8	8q24.12	115531251	115543750	1.46398	0.0249959	0.0260256
TRPS1	chr8	8q24.12	115537501	115550000	1.46398	0.0249959	0.0260256
TRPS1	chr8	8q24.12	115543751	115556250	1.46398	0.0249959	0.0260256
TRPS1	chr8	8q24.12	115550001	115562500	1.46398	0.0249959	0.0260256
TRPS1	chr8	8q24.12	115575001	115587500	1.46398	0.0249959	0.0260256
TRPS1	chr8	8q24.12	115581251	115593750	1.46398	0.0249959	0.0260256
TRPS1	chr8	8q24.12	115587501	115600000	1.46398	0.0249959	0.0260256
TRPS1	chr8	8q24.12	115593751	115606250	1.46398	0.0249959	0.0260256
TRPS1	chr8	8q24.12	115600001	115612500	1.46398	0.0249959	0.0260256
TRPS1	chr8	8q24.12	115606251	115618750	1.46398	0.0249959	0.0260256
TRPS1	chr8	8q24.12	115612501	115625000	1.46398	0.0249959	0.0260256
TRPS1	chr8	8q24.12	115618751	115631250	1.46398	0.0249959	0.0260256
TRPS1	chr8	8q24.12	115625001	115637500	1.46398	0.0249959	0.0260256
TRPS1	chr8	8q24.12	115631251	115643750	1.46398	0.0249959	0.0260256
TRPS1	chr8	8q24.12	115637501	115650000	1.46398	0.0249959	0.0260256
TRPS1	chr8	8q24.12	115643751	115656250	1.46398	0.0249959	0.0260256
TRPS1	chr8	8q24.12	115650001	115662500	1.46398	0.0249959	0.0260256
TRPS1	chr8	8q24.12	115656251	115668750	1.46398	0.0249959	0.0260256
TRPS1	chr8	8q24.12	115662501	115675000	1.46398	0.0249959	0.0260256
TRPS1	chr8	8q24.12	115668751	115681250	1.46398	0.0249959	0.0260256
KIF1C	chr17	17p13.2	5000001	5012500	1.46303	0.0249959	0.0260256
KIF1C	chr17	17p13.2	5006251	5018750	1.46303	0.0249959	0.0260256
INSR	chr19	19p13.3-p13.2	7100001	7112500	1.46282	0.0249959	0.0260256
INSR	chr19	19p13.3-p13.2	7118751	7131250	1.46282	0.0249959	0.0260256
INSR	chr19	19p13.3-p13.2	7125001	7137500	1.46282	0.0249959	0.0260256
INSR	chr19	19p13.3-p13.2	7131251	7143750	1.46282	0.0249959	0.0260256
INSR	chr19	19p13.3-p13.2	7137501	7150000	1.46282	0.0249959	0.0260256
INSR	chr19	19p13.3-p13.2	7143751	7156250	1.46282	0.0249959	0.0260256
INSR	chr19	19p13.3-p13.2	7150001	7162500	1.46282	0.0249959	0.0260256
INSR	chr19	19p13.3-p13.2	7156251	7168750	1.46282	0.0249959	0.0260256
INSR	chr19	19p13.3-p13.2	7162501	7175000	1.46282	0.0249959	0.0260256
INSR	chr19	19p13.3-p13.2	7168751	7181250	1.46282	0.0249959	0.0260256
INSR	chr19	19p13.3-p13.2	7175001	7187500	1.46282	0.0249959	0.0260256
INSR	chr19	19p13.3-p13.2	7181251	7193750	1.46282	0.0249959	0.0260256
INSR	chr19	19p13.3-p13.2	7187501	7200000	1.46282	0.0249959	0.0260256
INSR	chr19	19p13.3-p13.2	7193751	7206250	1.46282	0.0249959	0.0260256
INSR	chr19	19p13.3-p13.2	7200001	7212500	1.46282	0.0249959	0.0260256
INSR	chr19	19p13.3-p13.2	7206251	7218750	1.46282	0.0249959	0.0260256
INSR	chr19	19p13.3-p13.2	7212501	7225000	1.46282	0.0249959	0.0260256
INSR	chr19	19p13.3-p13.2	7218751	7231250	1.46282	0.0249959	0.0260256
INSR	chr19	19p13.3-p13.2	7225001	7237500	1.46282	0.0249959	0.0260256
INSR	chr19	19p13.3-p13.2	7231251	7243750	1.46282	0.0249959	0.0260256
INSR	chr19	19p13.3-p13.2	7237501	7250000	1.46282	0.0249959	0.0260256
INSR	chr19	19p13.3-p13.2	7243751	7256250	1.46282	0.0249959	0.0260256
INSR	chr19	19p13.3-p13.2	7250001	7262500	1.46282	0.0249959	0.0260256
INSR	chr19	19p13.3-p13.2	7256251	7268750	1.46282	0.0249959	0.0260256
INSR	chr19	19p13.3-p13.2	7262501	7275000	1.46282	0.0249959	0.0260256
INSR	chr19	19p13.3-p13.2	7268751	7281250	1.46282	0.0249959	0.0260256
INSR	chr19	19p13.3-p13.2	7275001	7287500	1.46282	0.0249959	0.0260256
INSR	chr19	19p13.3-p13.2	7281251	7293750	1.46282	0.0249959	0.0260256
INSR	chr19	19p13.3-p13.2	7287501	7300000	1.46282	0.0249959	0.0260256
INSR	chr19	19p13.3-p13.2	7293751	7306250	1.46282	0.0249959	0.0260256
CCNL2	chr1	1p36.33	1381251	1393750	1.46159	0.0249959	0.0260256
LOC100505923	chr12	N/A	48750001	48762500	1.46074	0.0249959	0.0260256
DOCK5 GNRH1+	chr8	8p21.2	25412501	25425000	1.4607	0.0493676	0.0494895
Hs.199759	chr2	N/A	153481251	153493750	1.45917	0.0249959	0.0260256
Hs.658853	chr22	N/A	46750001	46762500	1.4575	0.0249959	0.0260256
SLC22A3	chr6	6q25.3	160337501	160350000	1.45672	0.0249959	0.0260256
SLC22A3	chr6	6q25.3	160343751	160356250	1.45672	0.0249959	0.0260256
SLC22A3	chr6	6q25.3	160350001	160362500	1.45672	0.0249959	0.0260256
SLC22A3	chr6	6q25.3	160356251	160368750	1.45672	0.0249959	0.0260256
SLC22A3	chr6	6q25.3	160362501	160375000	1.45672	0.0249959	0.0260256
SLC22A3	chr6	6q25.3	160368751	160381250	1.45672	0.0249959	0.0260256
SLC22A3	chr6	6q25.3	160375001	160387500	1.45672	0.0249959	0.0260256
SLC22A3	chr6	6q25.3	160381251	160393750	1.45672	0.0249959	0.0260256
SLC22A3	chr6	6q25.3	160387501	160400000	1.45672	0.0249959	0.0260256
SLC22A3	chr6	6q25.3	160393751	160406250	1.45672	0.0249959	0.0260256
SLC22A3	chr6	6q25.3	160400001	160412500	1.45672	0.0249959	0.0260256
SLC22A3	chr6	6q25.3	160406251	160418750	1.45672	0.0249959	0.0260256
SLC22A3	chr6	6q25.3	160412501	160425000	1.45672	0.0249959	0.0260256
SLC22A3	chr6	6q25.3	160418751	160431250	1.45672	0.0249959	0.0260256
SLC22A3	chr6	6q25.3	160425001	160437500	1.45672	0.0249959	0.0260256
SLC22A3	chr6	6q25.3	160431251	160443750	1.45672	0.0249959	0.0260256
SLC22A3	chr6	6q25.3	160437501	160450000	1.45672	0.0249959	0.0260256
SLC22A3	chr6	6q25.3	160443751	160456250	1.45672	0.0249959	0.0260256
SLC22A3	chr6	6q25.3	160450001	160462500	1.45672	0.0249959	0.0260256
Hs.559586	chr1	N/A	212543751	212556250	1.45606	0.0249959	0.0260256
GNAI1	chr7	7q21	80125001	80137500	1.45522	0.0249959	0.0260256
GNAI1	chr7	7q21	80131251	80143750	1.45522	0.0249959	0.0260256
GNAI1	chr7	7q21	80137501	80150000	1.45522	0.0249959	0.0260256
GNAI1	chr7	7q21	80143751	80156250	1.45522	0.0249959	0.0260256
GNAI1	chr7	7q21	80150001	80162500	1.45522	0.0249959	0.0260256
GNAI1	chr7	7q21	80156251	80168750	1.45522	0.0249959	0.0260256
GNAI1	chr7	7q21	80162501	80175000	1.45522	0.0249959	0.0260256
GNAI1	chr7	7q21	80168751	80181250	1.45522	0.0249959	0.0260256
GNAI1	chr7	7q21	80175001	80187500	1.45522	0.0249959	0.0260256
GNAI1	chr7	7q21	80181251	80193750	1.45522	0.0249959	0.0260256
GNAI1	chr7	7q21	80187501	80200000	1.45522	0.0249959	0.0260256
GNAI1	chr7	7q21	80193751	80206250	1.45522	0.0249959	0.0260256
GNAI1	chr7	7q21	80200001	80212500	1.45522	0.0249959	0.0260256
GNAI1	chr7	7q21	80206251	80218750	1.45522	0.0249959	0.0260256
P2RX7	chr12	12q24	121125001	121137500	1.45338	0.0249959	0.0260256
P2RX7	chr12	12q24	121131251	121143750	1.45338	0.0249959	0.0260256
P2RX7	chr12	12q24	121137501	121150000	1.45338	0.0249959	0.0260256
P2RX7	chr12	12q24	121143751	121156250	1.45338	0.0249959	0.0260256
AHR	chr7	7p15	17300001	17312500	1.45309	0.0249959	0.0260256
AHR	chr7	7p15	17306251	17318750	1.45309	0.0249959	0.0260256
AHR	chr7	7p15	17312501	17325000	1.45309	0.0249959	0.0260256
AHR	chr7	7p15	17318751	17331250	1.45309	0.0249959	0.0260256
AHR	chr7	7p15	17325001	17337500	1.45309	0.0249959	0.0260256
AHR	chr7	7p15	17331251	17343750	1.45309	0.0249959	0.0260256
AHR	chr7	7p15	17337501	17350000	1.45309	0.0249959	0.0260256
AHR	chr7	7p15	17343751	17356250	1.45309	0.0249959	0.0260256
Hs.732899 GBP2+	chr1	N/A	89106251	89118750	1.45233	0.0493676	0.0494895
ANAPC16	chr10	10q22.1	72218751	72231250	1.45189	0.0249959	0.0260256
ANAPC16	chr10	10q22.1	72225001	72237500	1.45189	0.0249959	0.0260256
ANAPC16	chr10	10q22.1	72231251	72243750	1.45189	0.0249959	0.0260256
CLK1	chr2	2q33	200843751	200856250	1.45154	0.0249959	0.0260256
CLK1	chr2	2q33	200850001	200862500	1.45154	0.0249959	0.0260256
CLK1	chr2	2q33	200856251	200868750	1.45154	0.0249959	0.0260256
CPAMD8	chr19	19p13.11	16893751	16906250	1.4514	0.0249959	0.0260256
CPAMD8	chr19	19p13.11	16900001	16912500	1.4514	0.0249959	0.0260256
CPAMD8	chr19	19p13.11	16906251	16918750	1.4514	0.0249959	0.0260256
CPAMD8	chr19	19p13.11	16912501	16925000	1.4514	0.0249959	0.0260256
CPAMD8	chr19	19p13.11	16918751	16931250	1.4514	0.0249959	0.0260256
CPAMD8	chr19	19p13.11	16925001	16937500	1.4514	0.0249959	0.0260256
CPAMD8	chr19	19p13.11	16931251	16943750	1.4514	0.0249959	0.0260256
CPAMD8	chr19	19p13.11	16937501	16950000	1.4514	0.0249959	0.0260256
CPAMD8	chr19	19p13.11	16943751	16956250	1.4514	0.0249959	0.0260256
CPAMD8	chr19	19p13.11	16950001	16962500	1.4514	0.0249959	0.0260256
CPAMD8	chr19	19p13.11	16956251	16968750	1.4514	0.0249959	0.0260256
CPAMD8	chr19	19p13.11	16962501	16975000	1.4514	0.0249959	0.0260256
CPAMD8	chr19	19p13.11	16968751	16981250	1.4514	0.0249959	0.0260256
CPAMD8	chr19	19p13.11	16975001	16987500	1.4514	0.0249959	0.0260256
CPAMD8	chr19	19p13.11	16981251	16993750	1.4514	0.0249959	0.0260256
CPAMD8	chr19	19p13.11	16987501	17000000	1.4514	0.0249959	0.0260256
CPAMD8	chr19	19p13.11	16993751	17006250	1.4514	0.0249959	0.0260256
CPAMD8	chr19	19p13.11	17000001	17012500	1.4514	0.0249959	0.0260256
CPAMD8	chr19	19p13.11	17006251	17018750	1.4514	0.0249959	0.0260256
CPAMD8	chr19	19p13.11	17012501	17025000	1.4514	0.0249959	0.0260256
CPAMD8	chr19	19p13.11	17018751	17031250	1.4514	0.0249959	0.0260256
CPAMD8	chr19	19p13.11	17025001	17037500	1.4514	0.0249959	0.0260256
SGK3	chr8	8q12	66706251	66718750	1.45052	0.0249959	0.0260256
SGK3	chr8	8q12	66712501	66725000	1.45052	0.0249959	0.0260256
SGK3	chr8	8q12	66718751	66731250	1.45052	0.0249959	0.0260256
SGK3	chr8	8q12	66725001	66737500	1.45052	0.0249959	0.0260256
SGK3	chr8	8q12	66731251	66743750	1.45052	0.0249959	0.0260256
SGK3	chr8	8q12	66737501	66750000	1.45052	0.0249959	0.0260256
SGK3	chr8	8q12	66743751	66756250	1.45052	0.0249959	0.0260256
SGK3	chr8	8q12	66750001	66762500	1.45052	0.0249959	0.0260256
SGK3	chr8	8q12	66756251	66768750	1.45052	0.0249959	0.0260256
SGK3	chr8	8q12	66762501	66775000	1.45052	0.0249959	0.0260256
SGK3	chr8	8q12	66768751	66781250	1.45052	0.0249959	0.0260256
SGK3	chr8	8q12	66775001	66787500	1.45052	0.0249959	0.0260256
SGK3	chr8	8q12	66781251	66793750	1.45052	0.0249959	0.0260256
SGK3	chr8	8q12	66787501	66800000	1.45052	0.0249959	0.0260256
SGK3	chr8	8q12	66793751	66806250	1.45052	0.0249959	0.0260256
SGK3	chr8	8q12	66800001	66812500	1.45052	0.0249959	0.0260256
SGK3	chr8	8q12	66806251	66818750	1.45052	0.0249959	0.0260256
SGK3	chr8	8q12	66812501	66825000	1.45052	0.0249959	0.0260256
SGK3	chr8	8q12	66818751	66831250	1.45052	0.0249959	0.0260256
SGK3	chr8	8q12	66825001	66837500	1.45052	0.0249959	0.0260256
SGK3	chr8	8q12	66831251	66843750	1.45052	0.0249959	0.0260256
SGK3	chr8	8q12	66837501	66850000	1.45052	0.0249959	0.0260256
SGK3	chr8	8q12	66843751	66856250	1.45052	0.0249959	0.0260256
SGK3	chr8	8q12	66850001	66862500	1.45052	0.0249959	0.0260256
SGK3	chr8	8q12	66856251	66868750	1.45052	0.0249959	0.0260256
FNTB	chr14	14q23.3	64987501	65000000	1.44815	0.0249959	0.0260256
ZBTB16	chr11	11q23.1	114062501	114075000	1.4475	0.0249959	0.0260256
ZBTB16	chr11	11q23.1	114068751	114081250	1.4475	0.0249959	0.0260256
ZBTB16	chr11	11q23.1	114075001	114087500	1.4475	0.0249959	0.0260256
ZBTB16	chr11	11q23.1	114081251	114093750	1.4475	0.0249959	0.0260256
ZBTB16	chr11	11q23.1	114087501	114100000	1.4475	0.0249959	0.0260256
ZBTB16	chr11	11q23.1	114093751	114106250	1.4475	0.0249959	0.0260256
ZBTB16	chr11	11q23.1	114100001	114112500	1.4475	0.0249959	0.0260256
ZBTB16	chr11	11q23.1	114106251	114118750	1.4475	0.0249959	0.0260256
ZBTB16	chr11	11q23.1	114112501	114125000	1.4475	0.0249959	0.0260256
ZBTB16	chr11	11q23.1	114118751	114131250	1.4475	0.0249959	0.0260256
ZBTB16	chr11	11q23.1	114125001	114137500	1.4475	0.0249959	0.0260256
ZBTB16	chr11	11q23.1	114131251	114143750	1.4475	0.0249959	0.0260256
ZBTB16	chr11	11q23.1	114137501	114150000	1.4475	0.0249959	0.0260256
ZBTB16	chr11	11q23.1	114143751	114156250	1.4475	0.0249959	0.0260256
ZBTB16	chr11	11q23.1	114150001	114162500	1.4475	0.0249959	0.0260256
ZBTB16	chr11	11q23.1	114156251	114168750	1.4475	0.0249959	0.0260256
ZBTB16	chr11	11q23.1	114162501	114175000	1.4475	0.0249959	0.0260256
ZBTB16	chr11	11q23.1	114168751	114181250	1.4475	0.0249959	0.0260256
ZBTB16	chr11	11q23.1	114175001	114187500	1.4475	0.0249959	0.0260256
ZBTB16	chr11	11q23.1	114181251	114193750	1.4475	0.0249959	0.0260256
ZBTB16	chr11	11q23.1	114187501	114200000	1.4475	0.0249959	0.0260256
ZBTB16	chr11	11q23.1	114193751	114206250	1.4475	0.0249959	0.0260256
ZBTB16	chr11	11q23.1	114200001	114212500	1.4475	0.0249959	0.0260256
ZBTB16	chr11	11q23.1	114206251	114218750	1.4475	0.0249959	0.0260256
ZBTB16	chr11	11q23.1	114212501	114225000	1.4475	0.0249959	0.0260256
ZBTB16	chr11	11q23.1	114218751	114231250	1.4475	0.0249959	0.0260256
ZBTB16	chr11	11q23.1	114225001	114237500	1.4475	0.0249959	0.0260256
ZBTB16	chr11	11q23.1	114231251	114243750	1.4475	0.0249959	0.0260256
ZBTB16	chr11	11q23.1	114237501	114250000	1.4475	0.0249959	0.0260256
NLRP8	chr19	19q13.43	55937501	55950000	1.4465	0.0249959	0.0260256
NLRP8	chr19	19q13.43	55943751	55956250	1.4465	0.0249959	0.0260256
NLRP8	chr19	19q13.43	55950001	55962500	1.4465	0.0249959	0.0260256
NLRP8	chr19	19q13.43	55956251	55968750	1.4465	0.0249959	0.0260256
NLRP8	chr19	19q13.43	55962501	55975000	1.4465	0.0249959	0.0260256
NLRP8	chr19	19q13.43	55968751	55981250	1.4465	0.0249959	0.0260256
NLRP8	chr19	19q13.43	55975001	55987500	1.4465	0.0249959	0.0260256
NLRP8	chr19	19q13.43	55981251	55993750	1.4465	0.0249959	0.0260256
MT1H	chr16	16q13	56668751	56681250	1.4455	0.0249959	0.0260256
Hs.542994	chr3	N/A	125793751	125806250	1.44507	0.0249959	0.0260256
Hs.542994	chr3	N/A	125800001	125812500	1.44507	0.0249959	0.0260256
SNRNP70	chr19	19q13.3	49075001	49087500	1.4448	0.0249959	0.0260256
SNRNP70	chr19	19q13.3	49081251	49093750	1.4448	0.0249959	0.0260256
SNRNP70	chr19	19q13.3	49100001	49112500	1.4448	0.0249959	0.0260256
Hs.533067	chr3	N/A	44481251	44493750	1.44459	0.0249959	0.0260256
ZNF223	chr19	19q13.2	44043751	44056250	1.4443	0.0249959	0.0260256
ZNF223	chr19	19q13.2	44050001	44062500	1.4443	0.0249959	0.0260256
ZNF223	chr19	19q13.2	44056251	44068750	1.4443	0.0249959	0.0260256
MXI1	chr10	10q24-q25	110200001	110212500	1.44235	0.0249959	0.0260256
MXI1	chr10	10q24-q25	110206251	110218750	1.44235	0.0249959	0.0260256
MXI1	chr10	10q24-q25	110212501	110225000	1.44235	0.0249959	0.0260256
MXI1	chr10	10q24-q25	110218751	110231250	1.44235	0.0249959	0.0260256
MXI1	chr10	10q24-q25	110225001	110237500	1.44235	0.0249959	0.0260256
MXI1	chr10	10q24-q25	110231251	110243750	1.44235	0.0249959	0.0260256
MXI1	chr10	10q24-q25	110237501	110250000	1.44235	0.0249959	0.0260256
MXI1	chr10	10q24-q25	110243751	110256250	1.44235	0.0249959	0.0260256
MXI1	chr10	10q24-q25	110250001	110262500	1.44235	0.0249959	0.0260256
MXI1	chr10	10q24-q25	110256251	110268750	1.44235	0.0249959	0.0260256
MXI1	chr10	10q24-q25	110262501	110275000	1.44235	0.0249959	0.0260256
MXI1	chr10	10q24-q25	110268751	110281250	1.44235	0.0249959	0.0260256
MXI1	chr10	10q24-q25	110275001	110287500	1.44235	0.0249959	0.0260256
Hs.45247	chr16	N/A	52575001	52587500	1.44148	0.0249959	0.0260256
Hs.45247	chr16	N/A	52581251	52593750	1.44148	0.0249959	0.0260256
Hs.575532	chr8	N/A	126800001	126812500	1.44021	0.0249959	0.0260256
Hs.575532	chr8	N/A	126806251	126818750	1.44021	0.0249959	0.0260256
CLIP2	chr7	7q11.23	74287501	74300000	1.43961	0.0249959	0.0260256
CLIP2	chr7	7q11.23	74293751	74306250	1.43961	0.0249959	0.0260256
CLIP2	chr7	7q11.23	74300001	74312500	1.43961	0.0249959	0.0260256
CLIP2	chr7	7q11.23	74306251	74318750	1.43961	0.0249959	0.0260256
CLIP2	chr7	7q11.23	74312501	74325000	1.43961	0.0249959	0.0260256
CLIP2	chr7	7q11.23	74318751	74331250	1.43961	0.0249959	0.0260256
CLIP2	chr7	7q11.23	74325001	74337500	1.43961	0.0249959	0.0260256
CLIP2	chr7	7q11.23	74331251	74343750	1.43961	0.0249959	0.0260256
CLIP2	chr7	7q11.23	74337501	74350000	1.43961	0.0249959	0.0260256
CLIP2	chr7	7q11.23	74343751	74356250	1.43961	0.0249959	0.0260256
CLIP2	chr7	7q11.23	74350001	74362500	1.43961	0.0249959	0.0260256
CLIP2	chr7	7q11.23	74356251	74368750	1.43961	0.0249959	0.0260256
CLIP2	chr7	7q11.23	74362501	74375000	1.43961	0.0249959	0.0260256
CLIP2	chr7	7q11.23	74368751	74381250	1.43961	0.0249959	0.0260256
CLIP2	chr7	7q11.23	74375001	74387500	1.43961	0.0249959	0.0260256
CLIP2	chr7	7q11.23	74381251	74393750	1.43961	0.0249959	0.0260256
CLIP2	chr7	7q11.23	74387501	74400000	1.43961	0.0249959	0.0260256
CLIP2	chr7	7q11.23	74393751	74406250	1.43961	0.0249959	0.0260256
CLIP2	chr7	7q11.23	74400001	74412500	1.43961	0.0249959	0.0260256
RPS21	chr20	20q13.3	62375001	62387500	1.43829	0.0249959	0.0260256
LRP4	chr11	11p11.2	46862501	46875000	1.43748	0.0249959	0.0260256
LRP4	chr11	11p11.2	46868751	46881250	1.43748	0.0249959	0.0260256
LRP4	chr11	11p11.2	46875001	46887500	1.43748	0.0249959	0.0260256
LRP4	chr11	11p11.2	46881251	46893750	1.43748	0.0249959	0.0260256
LRP4	chr11	11p11.2	46887501	46900000	1.43748	0.0249959	0.0260256
LRP4	chr11	11p11.2	46893751	46906250	1.43748	0.0249959	0.0260256
LRP4	chr11	11p11.2	46900001	46912500	1.43748	0.0249959	0.0260256
LRP4	chr11	11p11.2	46906251	46918750	1.43748	0.0249959	0.0260256
LRP4	chr11	11p11.2	46912501	46925000	1.43748	0.0249959	0.0260256
Hs.566059	chr4	N/A	132562501	132575000	1.43661	0.0249959	0.0260256
Hs.566059	chr4	N/A	132568751	132581250	1.43661	0.0249959	0.0260256
Hs.566059	chr4	N/A	132575001	132587500	1.43661	0.0249959	0.0260256
Hs.545491+ DOCK5	chr8	N/A	25175001	25187500	1.43632	0.0493676	0.0494895
LINC00114	chr21	21q22.2	38737501	38750000	1.43523	0.0249959	0.0260256
LINC00114	chr21	21q22.2	38743751	38756250	1.43523	0.0249959	0.0260256
LINC00114	chr21	21q22.2	38750001	38762500	1.43523	0.0249959	0.0260256
LINC00114	chr21	21q22.2	38756251	38768750	1.43523	0.0249959	0.0260256
Hs.547430	chr14	N/A	94881251	94893750	1.43512	0.0249959	0.0260256
Hs.547430	chr14	N/A	94887501	94900000	1.43512	0.0249959	0.0260256
FAM13A-AS1	chr4	4q22.1	88712501	88725000	1.43478	0.0249959	0.0260256
YWHAE	chr17	17p13.3	1337501	1350000	1.43397	0.0249959	0.0260256
YWHAE	chr17	17p13.3	1343751	1356250	1.43397	0.0249959	0.0260256
YWHAE	chr17	17p13.3	1350001	1362500	1.43397	0.0249959	0.0260256
YWHAE	chr17	17p13.3	1356251	1368750	1.43397	0.0249959	0.0260256
YWHAE	chr17	17p13.3	1362501	1375000	1.43397	0.0249959	0.0260256
YWHAE	chr17	17p13.3	1368751	1381250	1.43397	0.0249959	0.0260256
YWHAE	chr17	17p13.3	1375001	1387500	1.43397	0.0249959	0.0260256
YWHAE	chr17	17p13.3	1381251	1393750	1.43397	0.0249959	0.0260256
YWHAE	chr17	17p13.3	1387501	1400000	1.43397	0.0249959	0.0260256
YWHAE	chr17	17p13.3	1393751	1406250	1.43397	0.0249959	0.0260256
YWHAE	chr17	17p13.3	1400001	1412500	1.43397	0.0249959	0.0260256
PDE1C+ Hs.290550	chr7	7p14.3	31775001	31787500	1.4327	0.0493676	0.0494895
Hs.540615	chr16	N/A	20181251	20193750	1.43176	0.0249959	0.0260256
Hs.540615	chr16	N/A	20187501	20200000	1.43176	0.0249959	0.0260256
GBP3	chr1	1p22.2	89000001	89012500	1.4316	0.0249959	0.0260256
GBP3	chr1	1p22.2	89006251	89018750	1.4316	0.0249959	0.0260256
GBP3	chr1	1p22.2	89012501	89025000	1.4316	0.0249959	0.0260256
GBP3	chr1	1p22.2	89018751	89031250	1.4316	0.0249959	0.0260256
GPRC5B	chr16	16p12	19862501	19875000	1.42705	0.0249959	0.0260256
GPRC5B	chr16	16p12	19868751	19881250	1.42705	0.0249959	0.0260256
GPRC5B	chr16	16p12	19875001	19887500	1.42705	0.0249959	0.0260256
GPRC5B	chr16	16p12	19881251	19893750	1.42705	0.0249959	0.0260256
MYRF	chr11	11q12-q13.1	61762501	61775000	1.42697	0.0249959	0.0260256
MYRF	chr11	11q12-q13.1	61768751	61781250	1.42697	0.0249959	0.0260256
MYRF	chr11	11q12-q13.1	61775001	61787500	1.42697	0.0249959	0.0260256
EPHX1 TMEM63A+	chr1	1q42.1	225837501	225850000	1.42504	0.0493676	0.0494895
EPHX1 TMEM63A+	chr1	1q42.1	225843751	225856250	1.42504	0.0493676	0.0494895
DNAJB4	chr1	1p31.1	77981251	77993750	1.42422	0.0249959	0.0260256
DNAJB4	chr1	1p31.1	77987501	78000000	1.42422	0.0249959	0.0260256
DNAJB4	chr1	1p31.1	77993751	78006250	1.42422	0.0249959	0.0260256
DNAJB4	chr1	1p31.1	78000001	78012500	1.42422	0.0249959	0.0260256
DNAJB4	chr1	1p31.1	78006251	78018750	1.42422	0.0249959	0.0260256
DNAJB4	chr1	1p31.1	78012501	78025000	1.42422	0.0249959	0.0260256
C3	chr19	19p13.3-p13.2	6675001	6687500	1.42405	0.0249959	0.0260256
C3	chr19	19p13.3-p13.2	6681251	6693750	1.42405	0.0249959	0.0260256
C3	chr19	19p13.3-p13.2	6687501	6700000	1.42405	0.0249959	0.0260256
C3	chr19	19p13.3-p13.2	6693751	6706250	1.42405	0.0249959	0.0260256
C3	chr19	19p13.3-p13.2	6700001	6712500	1.42405	0.0249959	0.0260256
C3	chr19	19p13.3-p13.2	6706251	6718750	1.42405	0.0249959	0.0260256
C3	chr19	19p13.3-p13.2	6712501	6725000	1.42405	0.0249959	0.0260256
KLHL2	chr4	4q21.2	165200001	165212500	1.42391	0.0249959	0.0260256
KLHL2	chr4	4q21.2	165206251	165218750	1.42391	0.0249959	0.0260256
KLHL2	chr4	4q21.2	165212501	165225000	1.42391	0.0249959	0.0260256
KLHL2	chr4	4q21.2	165218751	165231250	1.42391	0.0249959	0.0260256
KLHL2	chr4	4q21.2	165225001	165237500	1.42391	0.0249959	0.0260256
KLHL2	chr4	4q21.2	165231251	165243750	1.42391	0.0249959	0.0260256
KLHL2	chr4	4q21.2	165237501	165250000	1.42391	0.0249959	0.0260256
KLHL2	chr4	4q21.2	165243751	165256250	1.42391	0.0249959	0.0260256
KLHL2	chr4	4q21.2	165250001	165262500	1.42391	0.0249959	0.0260256
KLHL2	chr4	4q21.2	165256251	165268750	1.42391	0.0249959	0.0260256
KLHL2	chr4	4q21.2	165262501	165275000	1.42391	0.0249959	0.0260256
KLHL2	chr4	4q21.2	165268751	165281250	1.42391	0.0249959	0.0260256
KLHL2	chr4	4q21.2	165275001	165287500	1.42391	0.0249959	0.0260256
KLHL2	chr4	4q21.2	165281251	165293750	1.42391	0.0249959	0.0260256
KLHL2	chr4	4q21.2	165287501	165300000	1.42391	0.0249959	0.0260256
KLHL2	chr4	4q21.2	165293751	165306250	1.42391	0.0249959	0.0260256
KLHL2	chr4	4q21.2	165300001	165312500	1.42391	0.0249959	0.0260256
KLHL2	chr4	4q21.2	165306251	165318750	1.42391	0.0249959	0.0260256
KLHL2	chr4	4q21.2	165312501	165325000	1.42391	0.0249959	0.0260256
IGF1R	chr15	15q26.3	98650001	98662500	1.42324	0.0249959	0.0260256
IGF1R	chr15	15q26.3	98656251	98668750	1.42324	0.0249959	0.0260256
IGF1R	chr15	15q26.3	98662501	98675000	1.42324	0.0249959	0.0260256
IGF1R	chr15	15q26.3	98668751	98681250	1.42324	0.0249959	0.0260256
IGF1R	chr15	15q26.3	98675001	98687500	1.42324	0.0249959	0.0260256
IGF1R	chr15	15q26.3	98681251	98693750	1.42324	0.0249959	0.0260256
IGF1R	chr15	15q26.3	98687501	98700000	1.42324	0.0249959	0.0260256
IGF1R	chr15	15q26.3	98693751	98706250	1.42324	0.0249959	0.0260256
IGF1R	chr15	15q26.3	98700001	98712500	1.42324	0.0249959	0.0260256
IGF1R	chr15	15q26.3	98706251	98718750	1.42324	0.0249959	0.0260256
IGF1R	chr15	15q26.3	98712501	98725000	1.42324	0.0249959	0.0260256
IGF1R	chr15	15q26.3	98718751	98731250	1.42324	0.0249959	0.0260256
IGF1R	chr15	15q26.3	98725001	98737500	1.42324	0.0249959	0.0260256
IGF1R	chr15	15q26.3	98743751	98756250	1.42324	0.0249959	0.0260256
IGF1R	chr15	15q26.3	98750001	98762500	1.42324	0.0249959	0.0260256
IGF1R	chr15	15q26.3	98756251	98768750	1.42324	0.0249959	0.0260256
IGF1R	chr15	15q26.3	98762501	98775000	1.42324	0.0249959	0.0260256
IGF1R	chr15	15q26.3	98781251	98793750	1.42324	0.0249959	0.0260256
IGF1R	chr15	15q26.3	98787501	98800000	1.42324	0.0249959	0.0260256
IGF1R	chr15	15q26.3	98793751	98806250	1.42324	0.0249959	0.0260256
IGF1R	chr15	15q26.3	98800001	98812500	1.42324	0.0249959	0.0260256
IGF1R	chr15	15q26.3	98806251	98818750	1.42324	0.0249959	0.0260256
IGF1R	chr15	15q26.3	98812501	98825000	1.42324	0.0249959	0.0260256
IGF1R	chr15	15q26.3	98818751	98831250	1.42324	0.0249959	0.0260256
IGF1R	chr15	15q26.3	98825001	98837500	1.42324	0.0249959	0.0260256
IGF1R	chr15	15q26.3	98831251	98843750	1.42324	0.0249959	0.0260256
IGF1R	chr15	15q26.3	98837501	98850000	1.42324	0.0249959	0.0260256
IGF1R	chr15	15q26.3	98843751	98856250	1.42324	0.0249959	0.0260256
IGF1R	chr15	15q26.3	98850001	98862500	1.42324	0.0249959	0.0260256
IGF1R	chr15	15q26.3	98856251	98868750	1.42324	0.0249959	0.0260256
IGF1R	chr15	15q26.3	98862501	98875000	1.42324	0.0249959	0.0260256
IGF1R	chr15	15q26.3	98868751	98881250	1.42324	0.0249959	0.0260256
IGF1R	chr15	15q26.3	98875001	98887500	1.42324	0.0249959	0.0260256
IGF1R	chr15	15q26.3	98881251	98893750	1.42324	0.0249959	0.0260256
IGF1R	chr15	15q26.3	98887501	98900000	1.42324	0.0249959	0.0260256
IGF1R	chr15	15q26.3	98893751	98906250	1.42324	0.0249959	0.0260256
IGF1R	chr15	15q26.3	98900001	98912500	1.42324	0.0249959	0.0260256
IGF1R	chr15	15q26.3	98906251	98918750	1.42324	0.0249959	0.0260256
IGF1R	chr15	15q26.3	98912501	98925000	1.42324	0.0249959	0.0260256
IGF1R	chr15	15q26.3	98918751	98931250	1.42324	0.0249959	0.0260256
IGF1R	chr15	15q26.3	98925001	98937500	1.42324	0.0249959	0.0260256
IGF1R	chr15	15q26.3	98931251	98943750	1.42324	0.0249959	0.0260256
IGF1R	chr15	15q26.3	98937501	98950000	1.42324	0.0249959	0.0260256
IGF1R	chr15	15q26.3	98943751	98956250	1.42324	0.0249959	0.0260256
IGF1R	chr15	15q26.3	98950001	98962500	1.42324	0.0249959	0.0260256
IGF1R	chr15	15q26.3	98956251	98968750	1.42324	0.0249959	0.0260256
IGF1R	chr15	15q26.3	98962501	98975000	1.42324	0.0249959	0.0260256
PRR11	chr17	17q22	59156251	59168750	1.4209	0.0249959	0.0260256
PRR11	chr17	17q22	59162501	59175000	1.4209	0.0249959	0.0260256
PRR11	chr17	17q22	59168751	59181250	1.4209	0.0249959	0.0260256
PRR11	chr17	17q22	59175001	59187500	1.4209	0.0249959	0.0260256
PRR11	chr17	17q22	59181251	59193750	1.4209	0.0249959	0.0260256
PRR11	chr17	17q22	59187501	59200000	1.4209	0.0249959	0.0260256
PRR11	chr17	17q22	59193751	59206250	1.4209	0.0249959	0.0260256
ZC3H11A Hs.399833+	chr1	1q32.1	203843751	203856250	1.41878	0.0493676	0.0494895
UGT8	chr4	4q26	114587501	114600000	1.41745	0.0249959	0.0260256
UGT8	chr4	4q26	114593751	114606250	1.41745	0.0249959	0.0260256
UGT8	chr4	4q26	114600001	114612500	1.41745	0.0249959	0.0260256
UGT8	chr4	4q26	114606251	114618750	1.41745	0.0249959	0.0260256
UGT8	chr4	4q26	114612501	114625000	1.41745	0.0249959	0.0260256
UGT8	chr4	4q26	114618751	114631250	1.41745	0.0249959	0.0260256
UGT8	chr4	4q26	114625001	114637500	1.41745	0.0249959	0.0260256
UGT8	chr4	4q26	114631251	114643750	1.41745	0.0249959	0.0260256
UGT8	chr4	4q26	114637501	114650000	1.41745	0.0249959	0.0260256
UGT8	chr4	4q26	114643751	114656250	1.41745	0.0249959	0.0260256
UGT8	chr4	4q26	114650001	114662500	1.41745	0.0249959	0.0260256
UGT8	chr4	4q26	114656251	114668750	1.41745	0.0249959	0.0260256
UGT8	chr4	4q26	114662501	114675000	1.41745	0.0249959	0.0260256
AIF1L	chr9	9q34.13-q34.3	131093751	131106250	1.41731	0.0249959	0.0260256
AIF1L	chr9	9q34.13-q34.3	131100001	131112500	1.41731	0.0249959	0.0260256
AIF1L	chr9	9q34.13-q34.3	131106251	131118750	1.41731	0.0249959	0.0260256
AIF1L	chr9	9q34.13-q34.3	131112501	131125000	1.41731	0.0249959	0.0260256
CEBPD	chr8	8p11.2-p11.1	47737501	47750000	1.41709	0.0249959	0.0260256
PPP1R15B	chr1	1q32.1	204393751	204406250	1.41694	0.0249959	0.0260256
FRYL	chr4	4p11	48500001	48512500	1.41669	0.0249959	0.0260256
FRYL	chr4	4p11	48506251	48518750	1.41669	0.0249959	0.0260256
FRYL	chr4	4p11	48512501	48525000	1.41669	0.0249959	0.0260256
FRYL	chr4	4p11	48518751	48531250	1.41669	0.0249959	0.0260256
FRYL	chr4	4p11	48525001	48537500	1.41669	0.0249959	0.0260256
FRYL	chr4	4p11	48531251	48543750	1.41669	0.0249959	0.0260256
FRYL	chr4	4p11	48537501	48550000	1.41669	0.0249959	0.0260256
FRYL	chr4	4p11	48543751	48556250	1.41669	0.0249959	0.0260256
FRYL	chr4	4p11	48550001	48562500	1.41669	0.0249959	0.0260256
FRYL	chr4	4p11	48556251	48568750	1.41669	0.0249959	0.0260256
FRYL	chr4	4p11	48562501	48575000	1.41669	0.0249959	0.0260256
FRYL	chr4	4p11	48568751	48581250	1.41669	0.0249959	0.0260256
FRYL	chr4	4p11	48575001	48587500	1.41669	0.0249959	0.0260256
FRYL	chr4	4p11	48581251	48593750	1.41669	0.0249959	0.0260256
FRYL	chr4	4p11	48587501	48600000	1.41669	0.0249959	0.0260256
FRYL	chr4	4p11	48593751	48606250	1.41669	0.0249959	0.0260256
FRYL	chr4	4p11	48600001	48612500	1.41669	0.0249959	0.0260256
FRYL	chr4	4p11	48606251	48618750	1.41669	0.0249959	0.0260256
FRYL	chr4	4p11	48612501	48625000	1.41669	0.0249959	0.0260256
FRYL	chr4	4p11	48618751	48631250	1.41669	0.0249959	0.0260256
FRYL	chr4	4p11	48625001	48637500	1.41669	0.0249959	0.0260256
FRYL	chr4	4p11	48631251	48643750	1.41669	0.0249959	0.0260256
FRYL	chr4	4p11	48637501	48650000	1.41669	0.0249959	0.0260256
FRYL	chr4	4p11	48643751	48656250	1.41669	0.0249959	0.0260256
FRYL	chr4	4p11	48650001	48662500	1.41669	0.0249959	0.0260256
FRYL	chr4	4p11	48656251	48668750	1.41669	0.0249959	0.0260256
FRYL	chr4	4p11	48662501	48675000	1.41669	0.0249959	0.0260256
FRYL	chr4	4p11	48668751	48681250	1.41669	0.0249959	0.0260256
FRYL	chr4	4p11	48675001	48687500	1.41669	0.0249959	0.0260256
FRYL	chr4	4p11	48681251	48693750	1.41669	0.0249959	0.0260256
FRYL	chr4	4p11	48687501	48700000	1.41669	0.0249959	0.0260256
FRYL	chr4	4p11	48693751	48706250	1.41669	0.0249959	0.0260256
FRYL	chr4	4p11	48700001	48712500	1.41669	0.0249959	0.0260256
FRYL	chr4	4p11	48706251	48718750	1.41669	0.0249959	0.0260256
FRYL	chr4	4p11	48712501	48725000	1.41669	0.0249959	0.0260256
FRYL	chr4	4p11	48718751	48731250	1.41669	0.0249959	0.0260256
FRYL	chr4	4p11	48725001	48737500	1.41669	0.0249959	0.0260256
FRYL	chr4	4p11	48731251	48743750	1.41669	0.0249959	0.0260256
FRYL	chr4	4p11	48737501	48750000	1.41669	0.0249959	0.0260256
FRYL	chr4	4p11	48743751	48756250	1.41669	0.0249959	0.0260256
FRYL	chr4	4p11	48750001	48762500	1.41669	0.0249959	0.0260256
FRYL	chr4	4p11	48756251	48768750	1.41669	0.0249959	0.0260256
FRYL	chr4	4p11	48762501	48775000	1.41669	0.0249959	0.0260256
FRYL	chr4	4p11	48768751	48781250	1.41669	0.0249959	0.0260256
FRYL	chr4	4p11	48775001	48787500	1.41669	0.0249959	0.0260256
ZBTB18	chr1	1q44	244050001	244062500	1.41646	0.0249959	0.0260256
Hs.575543	chr8	N/A	110968751	110981250	1.41561	0.0249959	0.0260256
Hs.575543	chr8	N/A	110975001	110987500	1.41561	0.0249959	0.0260256
Hs.575543	chr8	N/A	110981251	110993750	1.41561	0.0249959	0.0260256
Hs.575543	chr8	N/A	110987501	111000000	1.41561	0.0249959	0.0260256
Hs.575543	chr8	N/A	110993751	111006250	1.41561	0.0249959	0.0260256
Hs.575543	chr8	N/A	111000001	111012500	1.41561	0.0249959	0.0260256
Hs.575543	chr8	N/A	111006251	111018750	1.41561	0.0249959	0.0260256
Hs.575543	chr8	N/A	111012501	111025000	1.41561	0.0249959	0.0260256
Hs.575543	chr8	N/A	111018751	111031250	1.41561	0.0249959	0.0260256
Hs.575543	chr8	N/A	111025001	111037500	1.41561	0.0249959	0.0260256
[truncated: 9,777 more rows]
