# Supplementary material for: Meta-Analysis of Parkinson's Disease Transcriptome Data Using TRAM Software: Whole Substantia Nigra Tissue and Single Dopamine Neuron Differential Gene Expression
Source: PLoS One. 2016 Sep 9;11(9):e0161567. doi: 10.1371/journal.pone.0161567 (PMC5017670; doi:10.1371/journal.pone.0161567)
Supplement: S5 Table — The 7,342 resulting loci are sorted in descending order of expression ratio (C/D). Gene Name: official gene symbol as indicated in Gene database; Chr: chromosome; Location: segment cytoband; Segment Start/End: chromosomal coordinates for each segment; Expression C/D: gene expression ratio as mean value of all data available for a locus in pool C or pool D; Q: p-value corrected for FDR (False Discovery Rate) of the segment; N/A: location not available in the Gene database (http://www.ncbi.nlm.nih.gov/gene) when the analysis was performed. (XLS) [file pone.0161567.s005.xls]

## Sheet: S5 Table
S5 Table: Map mode analysis at single gene level of pool C (DA neurons of PD patient) vs. pool D (control DA neurons).
Gene Name	Chr	Location	SegmentStart	SegmentEnd	Expression C/D	p value	q value
LINC00520	chr14	14q22.3	55768751	55781250	9.97495	0.0310036	0.0250048
LINC00520	chr14	14q22.3	55775001	55787500	9.97495	0.0310036	0.0250048
LINC00520	chr14	14q22.3	55781251	55793750	9.97495	0.0310036	0.0250048
LINC00520	chr14	14q22.3	55787501	55800000	9.97495	0.0310036	0.0250048
LINC00520	chr14	14q22.3	55793751	55806250	9.97495	0.0310036	0.0250048
Hs.512440	chr8	N/A	29750001	29762500	6.7742	0.0310036	0.0250048
Hs.512440	chr8	N/A	29756251	29768750	6.7742	0.0310036	0.0250048
Hs.512440	chr8	N/A	29762501	29775000	6.7742	0.0310036	0.0250048
Hs.512440	chr8	N/A	29768751	29781250	6.7742	0.0310036	0.0250048
Hs.512440	chr8	N/A	29775001	29787500	6.7742	0.0310036	0.0250048
Hs.512440	chr8	N/A	29781251	29793750	6.7742	0.0310036	0.0250048
Hs.512440	chr8	N/A	29787501	29800000	6.7742	0.0310036	0.0250048
Hs.512440	chr8	N/A	29793751	29806250	6.7742	0.0310036	0.0250048
Hs.554217	chr20	N/A	10012501	10025000	5.29632	0.0310036	0.0250048
Hs.554217	chr20	N/A	10018751	10031250	5.29632	0.0310036	0.0250048
MUC4	chr3	3q29	195743751	195756250	4.78152	0.0310036	0.0250048
MUC4	chr3	3q29	195750001	195762500	4.78152	0.0310036	0.0250048
MUC4	chr3	3q29	195756251	195768750	4.78152	0.0310036	0.0250048
MUC4	chr3	3q29	195762501	195775000	4.78152	0.0310036	0.0250048
MUC4	chr3	3q29	195768751	195781250	4.78152	0.0310036	0.0250048
MUC4	chr3	3q29	195775001	195787500	4.78152	0.0310036	0.0250048
MUC4	chr3	3q29	195781251	195793750	4.78152	0.0310036	0.0250048
MUC4	chr3	3q29	195787501	195800000	4.78152	0.0310036	0.0250048
MUC4	chr3	3q29	195793751	195806250	4.78152	0.0310036	0.0250048
MUC4	chr3	3q29	195800001	195812500	4.78152	0.0310036	0.0250048
MUC4	chr3	3q29	195806251	195818750	4.78152	0.0310036	0.0250048
LYG2	chr2	2q11.2	99231251	99243750	4.70055	0.0310036	0.0250048
LYG2	chr2	2q11.2	99237501	99250000	4.70055	0.0310036	0.0250048
LYG2	chr2	2q11.2	99243751	99256250	4.70055	0.0310036	0.0250048
LYG2	chr2	2q11.2	99250001	99262500	4.70055	0.0310036	0.0250048
MUC6	chr11	11p15.5	1018751	1031250	4.33894	0.0310036	0.0250048
MUC6	chr11	11p15.5	1025001	1037500	4.33894	0.0310036	0.0250048
MUC6	chr11	11p15.5	1031251	1043750	4.33894	0.0310036	0.0250048
Hs.291993	chr13	N/A	30568751	30581250	4.33532	0.0310036	0.0250048
Hs.291993	chr13	N/A	30575001	30587500	4.33532	0.0310036	0.0250048
MLK7-AS1	chr2	2q31.1	173268751	173281250	4.0968	0.0310036	0.0250048
MLK7-AS1	chr2	2q31.1	173275001	173287500	4.0968	0.0310036	0.0250048
MLK7-AS1	chr2	2q31.1	173281251	173293750	4.0968	0.0310036	0.0250048
Hs.618995	chr12	N/A	3043751	3056250	4.03059	0.0310036	0.0250048
Hs.630709	chr2	N/A	217968751	217981250	4.00744	0.0310036	0.0250048
Hs.630709	chr2	N/A	217975001	217987500	4.00744	0.0310036	0.0250048
Hs.630709	chr2	N/A	217981251	217993750	4.00744	0.0310036	0.0250048
Hs.630709	chr2	N/A	217987501	218000000	4.00744	0.0310036	0.0250048
DEFB108B	chr11	11q13.4	71825001	71837500	3.99007	0.0310036	0.0250048
DEFB108B	chr11	11q13.4	71831251	71843750	3.99007	0.0310036	0.0250048
DEFB108B	chr11	11q13.4	71837501	71850000	3.99007	0.0310036	0.0250048
Hs.411959	chr18	N/A	43487501	43500000	3.9359	0.0310036	0.0250048
Hs.411959	chr18	N/A	43493751	43506250	3.9359	0.0310036	0.0250048
Hs.411959	chr18	N/A	43500001	43512500	3.9359	0.0310036	0.0250048
Hs.411959	chr18	N/A	43506251	43518750	3.9359	0.0310036	0.0250048
Hs.411959	chr18	N/A	43512501	43525000	3.9359	0.0310036	0.0250048
Hs.411959	chr18	N/A	43518751	43531250	3.9359	0.0310036	0.0250048
Hs.411959	chr18	N/A	43525001	43537500	3.9359	0.0310036	0.0250048
Hs.411959	chr18	N/A	43531251	43543750	3.9359	0.0310036	0.0250048
Hs.411959	chr18	N/A	43537501	43550000	3.9359	0.0310036	0.0250048
Hs.411959	chr18	N/A	43543751	43556250	3.9359	0.0310036	0.0250048
Hs.411959	chr18	N/A	43550001	43562500	3.9359	0.0310036	0.0250048
Hs.411959	chr18	N/A	43556251	43568750	3.9359	0.0310036	0.0250048
Hs.411959	chr18	N/A	43562501	43575000	3.9359	0.0310036	0.0250048
Hs.411959	chr18	N/A	43568751	43581250	3.9359	0.0310036	0.0250048
FAM87A	chr8	8p23.3	368751	381250	3.9168	0.0310036	0.0250048
FAM87A	chr8	8p23.3	375001	387500	3.9168	0.0310036	0.0250048
FAM87A	chr8	8p23.3	381251	393750	3.9168	0.0310036	0.0250048
TRIM54	chr2	2p23.3	27287501	27300000	3.88661	0.0310036	0.0250048
TRIM54	chr2	2p23.3	27293751	27306250	3.88661	0.0310036	0.0250048
LINC00202-1	chr10	10p12.1	26918751	26931250	3.84121	0.0310036	0.0250048
LINC00202-1	chr10	10p12.1	26925001	26937500	3.84121	0.0310036	0.0250048
LINC00202-1	chr10	10p12.1	26931251	26943750	3.84121	0.0310036	0.0250048
LINC00202-1	chr10	10p12.1	26937501	26950000	3.84121	0.0310036	0.0250048
SHISA7	chr19	19q13.42	55418751	55431250	3.70085	0.0310036	0.0250048
SHISA7	chr19	19q13.42	55425001	55437500	3.70085	0.0310036	0.0250048
SHISA7	chr19	19q13.42	55431251	55443750	3.70085	0.0310036	0.0250048
SHISA7	chr19	19q13.42	55437501	55450000	3.70085	0.0310036	0.0250048
GAS2L3	chr12	12q23.1	100568751	100581250	3.66383	0.0310036	0.0250048
GAS2L3	chr12	12q23.1	100575001	100587500	3.66383	0.0310036	0.0250048
GAS2L3	chr12	12q23.1	100581251	100593750	3.66383	0.0310036	0.0250048
GAS2L3	chr12	12q23.1	100587501	100600000	3.66383	0.0310036	0.0250048
GAS2L3	chr12	12q23.1	100593751	100606250	3.66383	0.0310036	0.0250048
GAS2L3	chr12	12q23.1	100600001	100612500	3.66383	0.0310036	0.0250048
GAS2L3	chr12	12q23.1	100606251	100618750	3.66383	0.0310036	0.0250048
GAS2L3	chr12	12q23.1	100612501	100625000	3.66383	0.0310036	0.0250048
IRX2	chr5	5p15.33	2737501	2750000	3.63031	0.0310036	0.0250048
IRX2	chr5	5p15.33	2743751	2756250	3.63031	0.0310036	0.0250048
Hs.216363	chr1	N/A	76000001	76012500	3.62528	0.0310036	0.0250048
Hs.216363	chr1	N/A	76006251	76018750	3.62528	0.0310036	0.0250048
Hs.216363	chr1	N/A	76012501	76025000	3.62528	0.0310036	0.0250048
Hs.216363	chr1	N/A	76018751	76031250	3.62528	0.0310036	0.0250048
Hs.661268	chr7	N/A	76962501	76975000	3.48183	0.0310036	0.0250048
LOC440243	chr15	15q11.2	22450001	22462500	3.41253	0.0310036	0.0250048
LOC440243	chr15	15q11.2	22456251	22468750	3.41253	0.0310036	0.0250048
LOC440243	chr15	15q11.2	22462501	22475000	3.41253	0.0310036	0.0250048
LOC440243	chr15	15q11.2	22468751	22481250	3.41253	0.0310036	0.0250048
Hs.585044	chr2	N/A	129968751	129981250	3.38953	0.0310036	0.0250048
Hs.585044	chr2	N/A	129975001	129987500	3.38953	0.0310036	0.0250048
Hs.736281	chr11	N/A	65431251	65443750	3.37102	0.0310036	0.0250048
LOC100130458	chr9	9p13.2	37037501	37050000	3.34511	0.0310036	0.0250048
Hs.602281	chr4	N/A	136787501	136800000	3.34297	0.0310036	0.0250048
Hs.602281	chr4	N/A	136793751	136806250	3.34297	0.0310036	0.0250048
RANBP3L	chr5	5p13.2	36243751	36256250	3.3422	0.0310036	0.0250048
RANBP3L	chr5	5p13.2	36250001	36262500	3.3422	0.0310036	0.0250048
RANBP3L	chr5	5p13.2	36256251	36268750	3.3422	0.0310036	0.0250048
RANBP3L	chr5	5p13.2	36262501	36275000	3.3422	0.0310036	0.0250048
RANBP3L	chr5	5p13.2	36268751	36281250	3.3422	0.0310036	0.0250048
RANBP3L	chr5	5p13.2	36275001	36287500	3.3422	0.0310036	0.0250048
RANBP3L	chr5	5p13.2	36281251	36293750	3.3422	0.0310036	0.0250048
RANBP3L	chr5	5p13.2	36287501	36300000	3.3422	0.0310036	0.0250048
RANBP3L	chr5	5p13.2	36293751	36306250	3.3422	0.0310036	0.0250048
RANBP3L	chr5	5p13.2	36300001	36312500	3.3422	0.0310036	0.0250048
PRDM7	chr16	16q24.3	90050001	90062500	3.32093	0.0310036	0.0250048
PRDM7	chr16	16q24.3	90056251	90068750	3.32093	0.0310036	0.0250048
PRDM7	chr16	16q24.3	90062501	90075000	3.32093	0.0310036	0.0250048
PRDM7	chr16	16q24.3	90068751	90081250	3.32093	0.0310036	0.0250048
PRDM7	chr16	16q24.3	90075001	90087500	3.32093	0.0310036	0.0250048
SLC7A11-AS1	chr4	4q28.3	138131251	138143750	3.26192	0.0310036	0.0250048
SLC7A11-AS1	chr4	4q28.3	138137501	138150000	3.26192	0.0310036	0.0250048
SLC7A11-AS1	chr4	4q28.3	138143751	138156250	3.26192	0.0310036	0.0250048
SLC7A11-AS1	chr4	4q28.3	138150001	138162500	3.26192	0.0310036	0.0250048
Hs.569654	chr16	N/A	11456251	11468750	3.23245	0.0310036	0.0250048
Hs.569654	chr16	N/A	11462501	11475000	3.23245	0.0310036	0.0250048
Hs.569654	chr16	N/A	11468751	11481250	3.23245	0.0310036	0.0250048
NLRP7	chr19	19q13.42	54918751	54931250	3.21683	0.0310036	0.0250048
NLRP7	chr19	19q13.42	54925001	54937500	3.21683	0.0310036	0.0250048
NLRP7	chr19	19q13.42	54931251	54943750	3.21683	0.0310036	0.0250048
NLRP7	chr19	19q13.42	54937501	54950000	3.21683	0.0310036	0.0250048
NLRP7	chr19	19q13.42	54943751	54956250	3.21683	0.0310036	0.0250048
NLRP7	chr19	19q13.42	54950001	54962500	3.21683	0.0310036	0.0250048
CCDC38	chr12	12q23.1	95868751	95881250	3.19551	0.0310036	0.0250048
CCDC38	chr12	12q23.1	95875001	95887500	3.19551	0.0310036	0.0250048
CCDC38	chr12	12q23.1	95881251	95893750	3.19551	0.0310036	0.0250048
CCDC38	chr12	12q23.1	95887501	95900000	3.19551	0.0310036	0.0250048
CCDC38	chr12	12q23.1	95893751	95906250	3.19551	0.0310036	0.0250048
CCDC38	chr12	12q23.1	95900001	95912500	3.19551	0.0310036	0.0250048
CCDC38	chr12	12q23.1	95906251	95918750	3.19551	0.0310036	0.0250048
CCDC38	chr12	12q23.1	95912501	95925000	3.19551	0.0310036	0.0250048
CCDC38	chr12	12q23.1	95918751	95931250	3.19551	0.0310036	0.0250048
CCDC38	chr12	12q23.1	95925001	95937500	3.19551	0.0310036	0.0250048
LINC00342	chr2	2q11.2	95800001	95812500	3.15241	0.0310036	0.0250048
LINC00342	chr2	2q11.2	95806251	95818750	3.15241	0.0310036	0.0250048
LINC00342	chr2	2q11.2	95812501	95825000	3.15241	0.0310036	0.0250048
Hs.436357	chr3	N/A	112293751	112306250	3.1298	0.0310036	0.0250048
Hs.436357	chr3	N/A	112300001	112312500	3.1298	0.0310036	0.0250048
Hs.436357	chr3	N/A	112306251	112318750	3.1298	0.0310036	0.0250048
Hs.436357	chr3	N/A	112312501	112325000	3.1298	0.0310036	0.0250048
Hs.436357	chr3	N/A	112318751	112331250	3.1298	0.0310036	0.0250048
MUC5AC	chr11	11p15.5	1150001	1162500	3.11773	0.0310036	0.0250048
MUC5AC	chr11	11p15.5	1156251	1168750	3.11773	0.0310036	0.0250048
MUC5AC	chr11	11p15.5	1162501	1175000	3.11773	0.0310036	0.0250048
MUC5AC	chr11	11p15.5	1168751	1181250	3.11773	0.0310036	0.0250048
MUC5AC	chr11	11p15.5	1175001	1187500	3.11773	0.0310036	0.0250048
MUC5AC	chr11	11p15.5	1181251	1193750	3.11773	0.0310036	0.0250048
MUC5AC	chr11	11p15.5	1187501	1200000	3.11773	0.0310036	0.0250048
MUC5AC	chr11	11p15.5	1193751	1206250	3.11773	0.0310036	0.0250048
MUC5AC	chr11	11p15.5	1200001	1212500	3.11773	0.0310036	0.0250048
BSN-AS2	chr3	3p21.31	49537501	49550000	3.10981	0.0310036	0.0250048
Hs.605323	chr7	N/A	150001	162500	3.09483	0.0310036	0.0250048
Hs.605323	chr7	N/A	156251	168750	3.09483	0.0310036	0.0250048
HTR3C	chr3	3q27.1	184043751	184056250	3.08169	0.0310036	0.0250048
HTR3C	chr3	3q27.1	184050001	184062500	3.08169	0.0310036	0.0250048
HTR3C	chr3	3q27.1	184056251	184068750	3.08169	0.0310036	0.0250048
SSC5D	chr19	19q13.42	55493751	55506250	3.08077	0.0310036	0.0250048
SSC5D	chr19	19q13.42	55500001	55512500	3.08077	0.0310036	0.0250048
SSC5D	chr19	19q13.42	55506251	55518750	3.08077	0.0310036	0.0250048
SSC5D	chr19	19q13.42	55512501	55525000	3.08077	0.0310036	0.0250048
SSC5D	chr19	19q13.42	55518751	55531250	3.08077	0.0310036	0.0250048
FAM27E2	chr9	9p11.2	41637501	41650000	3.0388	0.0310036	0.0250048
FAM27E2	chr9	9p11.2	41643751	41656250	3.0388	0.0310036	0.0250048
Hs.116150	chr13	N/A	77981251	77993750	3.03403	0.0310036	0.0250048
Hs.116150	chr13	N/A	77987501	78000000	3.03403	0.0310036	0.0250048
Hs.116150	chr13	N/A	77993751	78006250	3.03403	0.0310036	0.0250048
Hs.650206	chr17	N/A	30718751	30731250	3.03251	0.0310036	0.0250048
HSPA6	chr1	1q23	161525001	161537500	3.00774	0.0310036	0.0250048
Hs.598771	chr3	N/A	146500001	146512500	3.00633	0.0310036	0.0250048
TLCD2	chr17	17p13.3	1693751	1706250	3.00437	0.0310036	0.0250048
SSX1	chrX	Xp11.23	48243751	48256250	3.00396	0.0310036	0.0250048
SSX1	chrX	Xp11.23	48250001	48262500	3.00396	0.0310036	0.0250048
SSX1	chrX	Xp11.23	48256251	48268750	3.00396	0.0310036	0.0250048
SSX1	chrX	Xp11.23	48262501	48275000	3.00396	0.0310036	0.0250048
Hs.435071	chr7	N/A	25850001	25862500	3.0007	0.0310036	0.0250048
Hs.435071	chr7	N/A	25856251	25868750	3.0007	0.0310036	0.0250048
Hs.434392	chr12	N/A	92150001	92162500	2.99347	0.0310036	0.0250048
Hs.434392	chr12	N/A	92156251	92168750	2.99347	0.0310036	0.0250048
Hs.434392	chr12	N/A	92162501	92175000	2.99347	0.0310036	0.0250048
Hs.434392	chr12	N/A	92168751	92181250	2.99347	0.0310036	0.0250048
Hs.434392	chr12	N/A	92175001	92187500	2.99347	0.0310036	0.0250048
Hs.434392	chr12	N/A	92181251	92193750	2.99347	0.0310036	0.0250048
Hs.130213	chr3	N/A	145931251	145943750	2.97961	0.0310036	0.0250048
Hs.130213	chr3	N/A	145937501	145950000	2.97961	0.0310036	0.0250048
ERICH4	chr19	19q13.2	41443751	41456250	2.97886	0.0310036	0.0250048
LINC00700	chr10	10p15.3	1993751	2006250	2.97154	0.0310036	0.0250048
LINC00700	chr10	10p15.3	2000001	2012500	2.97154	0.0310036	0.0250048
LINC00700	chr10	10p15.3	2006251	2018750	2.97154	0.0310036	0.0250048
LINC00700	chr10	10p15.3	2012501	2025000	2.97154	0.0310036	0.0250048
Hs.127009	chr6	N/A	111225001	111237500	2.94338	0.0310036	0.0250048
Hs.127009	chr6	N/A	111231251	111243750	2.94338	0.0310036	0.0250048
LINC00851	chr20	20p11.23	18368751	18381250	2.93619	0.0310036	0.0250048
GALNTL5	chr7	7q36.1	151956251	151968750	2.92297	0.0310036	0.0250048
GALNTL5	chr7	7q36.1	151962501	151975000	2.92297	0.0310036	0.0250048
GALNTL5	chr7	7q36.1	151968751	151981250	2.92297	0.0310036	0.0250048
GALNTL5	chr7	7q36.1	151975001	151987500	2.92297	0.0310036	0.0250048
GALNTL5	chr7	7q36.1	151981251	151993750	2.92297	0.0310036	0.0250048
GALNTL5	chr7	7q36.1	151987501	152000000	2.92297	0.0310036	0.0250048
GALNTL5	chr7	7q36.1	151993751	152006250	2.92297	0.0310036	0.0250048
GALNTL5	chr7	7q36.1	152000001	152012500	2.92297	0.0310036	0.0250048
GALNTL5	chr7	7q36.1	152006251	152018750	2.92297	0.0310036	0.0250048
GALNTL5	chr7	7q36.1	152012501	152025000	2.92297	0.0310036	0.0250048
NR2E1	chr6	6q21	108162501	108175000	2.90017	0.0310036	0.0250048
NR2E1	chr6	6q21	108168751	108181250	2.90017	0.0310036	0.0250048
NR2E1	chr6	6q21	108175001	108187500	2.90017	0.0310036	0.0250048
NR2E1	chr6	6q21	108181251	108193750	2.90017	0.0310036	0.0250048
NR2E1	chr6	6q21	108187501	108200000	2.90017	0.0310036	0.0250048
Hs.658583	chr19	N/A	11881251	11893750	2.89143	0.0310036	0.0250048
Hs.658583	chr19	N/A	11887501	11900000	2.89143	0.0310036	0.0250048
Hs.658583	chr19	N/A	11893751	11906250	2.89143	0.0310036	0.0250048
Hs.496631	chrX	N/A	115718751	115731250	2.89104	0.0310036	0.0250048
Hs.496631	chrX	N/A	115725001	115737500	2.89104	0.0310036	0.0250048
Hs.496631	chrX	N/A	115731251	115743750	2.89104	0.0310036	0.0250048
Hs.496631	chrX	N/A	115737501	115750000	2.89104	0.0310036	0.0250048
Hs.496631	chrX	N/A	115743751	115756250	2.89104	0.0310036	0.0250048
Hs.496631	chrX	N/A	115750001	115762500	2.89104	0.0310036	0.0250048
Hs.496631	chrX	N/A	115756251	115768750	2.89104	0.0310036	0.0250048
Hs.496631	chrX	N/A	115762501	115775000	2.89104	0.0310036	0.0250048
Hs.496631	chrX	N/A	115768751	115781250	2.89104	0.0310036	0.0250048
Hs.496631	chrX	N/A	115775001	115787500	2.89104	0.0310036	0.0250048
Hs.496631	chrX	N/A	115781251	115793750	2.89104	0.0310036	0.0250048
Hs.496631	chrX	N/A	115787501	115800000	2.89104	0.0310036	0.0250048
Hs.496631	chrX	N/A	115793751	115806250	2.89104	0.0310036	0.0250048
Hs.496631	chrX	N/A	115800001	115812500	2.89104	0.0310036	0.0250048
Hs.496631	chrX	N/A	115806251	115818750	2.89104	0.0310036	0.0250048
Hs.496631	chrX	N/A	115812501	115825000	2.89104	0.0310036	0.0250048
Hs.496631	chrX	N/A	115818751	115831250	2.89104	0.0310036	0.0250048
Hs.496631	chrX	N/A	115825001	115837500	2.89104	0.0310036	0.0250048
Hs.496631	chrX	N/A	115831251	115843750	2.89104	0.0310036	0.0250048
Hs.496631	chrX	N/A	115837501	115850000	2.89104	0.0310036	0.0250048
Hs.496631	chrX	N/A	115843751	115856250	2.89104	0.0310036	0.0250048
Hs.496631	chrX	N/A	115850001	115862500	2.89104	0.0310036	0.0250048
Hs.496631	chrX	N/A	115856251	115868750	2.89104	0.0310036	0.0250048
Hs.496631	chrX	N/A	115862501	115875000	2.89104	0.0310036	0.0250048
Hs.496631	chrX	N/A	115868751	115881250	2.89104	0.0310036	0.0250048
Hs.496631	chrX	N/A	115875001	115887500	2.89104	0.0310036	0.0250048
Hs.496631	chrX	N/A	115881251	115893750	2.89104	0.0310036	0.0250048
ZNF114	chr19	19q13.33	48262501	48275000	2.88721	0.0310036	0.0250048
ZNF114	chr19	19q13.33	48268751	48281250	2.88721	0.0310036	0.0250048
ZNF114	chr19	19q13.33	48275001	48287500	2.88721	0.0310036	0.0250048
ZNF114	chr19	19q13.33	48281251	48293750	2.88721	0.0310036	0.0250048
FAM138A	chr1	1p36.33	25001	37500	2.88602	0.0310036	0.0250048
FAM138A	chr1	1p36.33	31251	43750	2.88602	0.0310036	0.0250048
TAF8	chr6	6p21.1	42050001	42062500	2.87936	0.0310036	0.0250048
TAF8	chr6	6p21.1	42056251	42068750	2.87936	0.0310036	0.0250048
TAF8	chr6	6p21.1	42062501	42075000	2.87936	0.0310036	0.0250048
TAF8	chr6	6p21.1	42068751	42081250	2.87936	0.0310036	0.0250048
TAF8	chr6	6p21.1	42075001	42087500	2.87936	0.0310036	0.0250048
Hs.385614	chr7	N/A	56525001	56537500	2.87569	0.0310036	0.0250048
Hs.385614	chr7	N/A	56531251	56543750	2.87569	0.0310036	0.0250048
Hs.385614	chr7	N/A	56537501	56550000	2.87569	0.0310036	0.0250048
SSX4B	chrX	Xp11.23	48393751	48406250	2.8738	0.0310036	0.0250048
SSX4B	chrX	Xp11.23	48400001	48412500	2.8738	0.0310036	0.0250048
SSX4B	chrX	Xp11.23	48406251	48418750	2.8738	0.0310036	0.0250048
Hs.702322	chr9	N/A	72337501	72350000	2.85257	0.0310036	0.0250048
IGSF9	chr1	1q22-q23	159931251	159943750	2.84603	0.0310036	0.0250048
IGSF9	chr1	1q22-q23	159937501	159950000	2.84603	0.0310036	0.0250048
Hs.128770	chr1	N/A	26681251	26693750	2.84039	0.0310036	0.0250048
Hs.433460	chr16	N/A	72600001	72612500	2.83718	0.0310036	0.0250048
Hs.433460	chr16	N/A	72606251	72618750	2.83718	0.0310036	0.0250048
ANO3	chr11	11p14.2	26325001	26337500	2.82108	0.0310036	0.0250048
ANO3	chr11	11p14.2	26331251	26343750	2.82108	0.0310036	0.0250048
ANO3	chr11	11p14.2	26337501	26350000	2.82108	0.0310036	0.0250048
ANO3	chr11	11p14.2	26343751	26356250	2.82108	0.0310036	0.0250048
ANO3	chr11	11p14.2	26350001	26362500	2.82108	0.0310036	0.0250048
ANO3	chr11	11p14.2	26356251	26368750	2.82108	0.0310036	0.0250048
ANO3	chr11	11p14.2	26362501	26375000	2.82108	0.0310036	0.0250048
ANO3	chr11	11p14.2	26368751	26381250	2.82108	0.0310036	0.0250048
ANO3	chr11	11p14.2	26375001	26387500	2.82108	0.0310036	0.0250048
ANO3	chr11	11p14.2	26381251	26393750	2.82108	0.0310036	0.0250048
ANO3	chr11	11p14.2	26387501	26400000	2.82108	0.0310036	0.0250048
ANO3	chr11	11p14.2	26393751	26406250	2.82108	0.0310036	0.0250048
ANO3	chr11	11p14.2	26400001	26412500	2.82108	0.0310036	0.0250048
ANO3	chr11	11p14.2	26406251	26418750	2.82108	0.0310036	0.0250048
ANO3	chr11	11p14.2	26412501	26425000	2.82108	0.0310036	0.0250048
ANO3	chr11	11p14.2	26418751	26431250	2.82108	0.0310036	0.0250048
ANO3	chr11	11p14.2	26425001	26437500	2.82108	0.0310036	0.0250048
ANO3	chr11	11p14.2	26431251	26443750	2.82108	0.0310036	0.0250048
ANO3	chr11	11p14.2	26437501	26450000	2.82108	0.0310036	0.0250048
ANO3	chr11	11p14.2	26443751	26456250	2.82108	0.0310036	0.0250048
ANO3	chr11	11p14.2	26450001	26462500	2.82108	0.0310036	0.0250048
ANO3	chr11	11p14.2	26456251	26468750	2.82108	0.0310036	0.0250048
ANO3	chr11	11p14.2	26462501	26475000	2.82108	0.0310036	0.0250048
ANO3	chr11	11p14.2	26468751	26481250	2.82108	0.0310036	0.0250048
ANO3	chr11	11p14.2	26475001	26487500	2.82108	0.0310036	0.0250048
ANO3	chr11	11p14.2	26481251	26493750	2.82108	0.0310036	0.0250048
ANO3	chr11	11p14.2	26487501	26500000	2.82108	0.0310036	0.0250048
ANO3	chr11	11p14.2	26506251	26518750	2.82108	0.0310036	0.0250048
ANO3	chr11	11p14.2	26512501	26525000	2.82108	0.0310036	0.0250048
ANO3	chr11	11p14.2	26518751	26531250	2.82108	0.0310036	0.0250048
ANO3	chr11	11p14.2	26525001	26537500	2.82108	0.0310036	0.0250048
ANO3	chr11	11p14.2	26531251	26543750	2.82108	0.0310036	0.0250048
ANO3	chr11	11p14.2	26537501	26550000	2.82108	0.0310036	0.0250048
ANO3	chr11	11p14.2	26543751	26556250	2.82108	0.0310036	0.0250048
ANO3	chr11	11p14.2	26593751	26606250	2.82108	0.0310036	0.0250048
ANO3	chr11	11p14.2	26600001	26612500	2.82108	0.0310036	0.0250048
ANO3	chr11	11p14.2	26606251	26618750	2.82108	0.0310036	0.0250048
ANO3	chr11	11p14.2	26612501	26625000	2.82108	0.0310036	0.0250048
ANO3	chr11	11p14.2	26618751	26631250	2.82108	0.0310036	0.0250048
ANO3	chr11	11p14.2	26625001	26637500	2.82108	0.0310036	0.0250048
ANO3	chr11	11p14.2	26631251	26643750	2.82108	0.0310036	0.0250048
ANO3	chr11	11p14.2	26637501	26650000	2.82108	0.0310036	0.0250048
ANO3	chr11	11p14.2	26643751	26656250	2.82108	0.0310036	0.0250048
ANO3	chr11	11p14.2	26650001	26662500	2.82108	0.0310036	0.0250048
PROL1	chr4	4q13.3	70393751	70406250	2.81431	0.0310036	0.0250048
PROL1	chr4	4q13.3	70400001	70412500	2.81431	0.0310036	0.0250048
PROL1	chr4	4q13.3	70406251	70418750	2.81431	0.0310036	0.0250048
Hs.636703	chr15	N/A	66575001	66587500	2.7954	0.0310036	0.0250048
Hs.636703	chr15	N/A	66581251	66593750	2.7954	0.0310036	0.0250048
Hs.636703	chr15	N/A	66587501	66600000	2.7954	0.0310036	0.0250048
Hs.636703	chr15	N/A	66593751	66606250	2.7954	0.0310036	0.0250048
Hs.636703	chr15	N/A	66600001	66612500	2.7954	0.0310036	0.0250048
Hs.636703	chr15	N/A	66606251	66618750	2.7954	0.0310036	0.0250048
Hs.636703	chr15	N/A	66612501	66625000	2.7954	0.0310036	0.0250048
Hs.636703	chr15	N/A	66618751	66631250	2.7954	0.0310036	0.0250048
Hs.636703	chr15	N/A	66625001	66637500	2.7954	0.0310036	0.0250048
Hs.636703	chr15	N/A	66631251	66643750	2.7954	0.0310036	0.0250048
Hs.636703	chr15	N/A	66637501	66650000	2.7954	0.0310036	0.0250048
Hs.636703	chr15	N/A	66643751	66656250	2.7954	0.0310036	0.0250048
Hs.636703	chr15	N/A	66650001	66662500	2.7954	0.0310036	0.0250048
Hs.636703	chr15	N/A	66656251	66668750	2.7954	0.0310036	0.0250048
Hs.636703	chr15	N/A	66662501	66675000	2.7954	0.0310036	0.0250048
Hs.636703	chr15	N/A	66668751	66681250	2.7954	0.0310036	0.0250048
Hs.636703	chr15	N/A	66675001	66687500	2.7954	0.0310036	0.0250048
Hs.636703	chr15	N/A	66681251	66693750	2.7954	0.0310036	0.0250048
LAMP5	chr20	20p12	9506251	9518750	2.79231	0.0310036	0.0250048
LAMP5	chr20	20p12	9512501	9525000	2.79231	0.0310036	0.0250048
LAMP5	chr20	20p12	9518751	9531250	2.79231	0.0310036	0.0250048
PLGLB1	chr2	2p11.2	87018751	87031250	2.78769	0.0310036	0.0250048
Hs.624550	chrX	N/A	136831251	136843750	2.7812	0.0310036	0.0250048
LINC00669	chr18	18q12.2-q12.3	39200001	39212500	2.77584	0.0310036	0.0250048
LINC00669	chr18	18q12.2-q12.3	39206251	39218750	2.77584	0.0310036	0.0250048
LINC00669	chr18	18q12.2-q12.3	39212501	39225000	2.77584	0.0310036	0.0250048
LINC00669	chr18	18q12.2-q12.3	39218751	39231250	2.77584	0.0310036	0.0250048
LINC00669	chr18	18q12.2-q12.3	39225001	39237500	2.77584	0.0310036	0.0250048
LINC00669	chr18	18q12.2-q12.3	39231251	39243750	2.77584	0.0310036	0.0250048
LINC00669	chr18	18q12.2-q12.3	39237501	39250000	2.77584	0.0310036	0.0250048
LINC00669	chr18	18q12.2-q12.3	39243751	39256250	2.77584	0.0310036	0.0250048
LINC00669	chr18	18q12.2-q12.3	39250001	39262500	2.77584	0.0310036	0.0250048
LINC00669	chr18	18q12.2-q12.3	39256251	39268750	2.77584	0.0310036	0.0250048
LINC00669	chr18	18q12.2-q12.3	39262501	39275000	2.77584	0.0310036	0.0250048
LINC00669	chr18	18q12.2-q12.3	39268751	39281250	2.77584	0.0310036	0.0250048
LINC00669	chr18	18q12.2-q12.3	39275001	39287500	2.77584	0.0310036	0.0250048
LINC00669	chr18	18q12.2-q12.3	39281251	39293750	2.77584	0.0310036	0.0250048
LINC00669	chr18	18q12.2-q12.3	39287501	39300000	2.77584	0.0310036	0.0250048
LINC00669	chr18	18q12.2-q12.3	39293751	39306250	2.77584	0.0310036	0.0250048
LINC00669	chr18	18q12.2-q12.3	39300001	39312500	2.77584	0.0310036	0.0250048
LINC00669	chr18	18q12.2-q12.3	39306251	39318750	2.77584	0.0310036	0.0250048
LINC00669	chr18	18q12.2-q12.3	39312501	39325000	2.77584	0.0310036	0.0250048
LINC00669	chr18	18q12.2-q12.3	39318751	39331250	2.77584	0.0310036	0.0250048
LINC00669	chr18	18q12.2-q12.3	39325001	39337500	2.77584	0.0310036	0.0250048
LINC00669	chr18	18q12.2-q12.3	39331251	39343750	2.77584	0.0310036	0.0250048
LINC00669	chr18	18q12.2-q12.3	39337501	39350000	2.77584	0.0310036	0.0250048
LINC00669	chr18	18q12.2-q12.3	39343751	39356250	2.77584	0.0310036	0.0250048
LINC00669	chr18	18q12.2-q12.3	39350001	39362500	2.77584	0.0310036	0.0250048
LINC00669	chr18	18q12.2-q12.3	39356251	39368750	2.77584	0.0310036	0.0250048
LINC00669	chr18	18q12.2-q12.3	39362501	39375000	2.77584	0.0310036	0.0250048
LINC00669	chr18	18q12.2-q12.3	39368751	39381250	2.77584	0.0310036	0.0250048
LINC00669	chr18	18q12.2-q12.3	39375001	39387500	2.77584	0.0310036	0.0250048
LINC00669	chr18	18q12.2-q12.3	39381251	39393750	2.77584	0.0310036	0.0250048
LINC00669	chr18	18q12.2-q12.3	39387501	39400000	2.77584	0.0310036	0.0250048
LINC00669	chr18	18q12.2-q12.3	39393751	39406250	2.77584	0.0310036	0.0250048
LINC00669	chr18	18q12.2-q12.3	39400001	39412500	2.77584	0.0310036	0.0250048
LINC00669	chr18	18q12.2-q12.3	39406251	39418750	2.77584	0.0310036	0.0250048
LINC00669	chr18	18q12.2-q12.3	39412501	39425000	2.77584	0.0310036	0.0250048
LINC00669	chr18	18q12.2-q12.3	39418751	39431250	2.77584	0.0310036	0.0250048
LINC00669	chr18	18q12.2-q12.3	39425001	39437500	2.77584	0.0310036	0.0250048
LINC00669	chr18	18q12.2-q12.3	39431251	39443750	2.77584	0.0310036	0.0250048
LINC00669	chr18	18q12.2-q12.3	39437501	39450000	2.77584	0.0310036	0.0250048
LINC00669	chr18	18q12.2-q12.3	39443751	39456250	2.77584	0.0310036	0.0250048
LINC00669	chr18	18q12.2-q12.3	39450001	39462500	2.77584	0.0310036	0.0250048
LINC00669	chr18	18q12.2-q12.3	39456251	39468750	2.77584	0.0310036	0.0250048
LINC00669	chr18	18q12.2-q12.3	39462501	39475000	2.77584	0.0310036	0.0250048
LINC00669	chr18	18q12.2-q12.3	39468751	39481250	2.77584	0.0310036	0.0250048
LINC00669	chr18	18q12.2-q12.3	39475001	39487500	2.77584	0.0310036	0.0250048
LINC00669	chr18	18q12.2-q12.3	39481251	39493750	2.77584	0.0310036	0.0250048
LINC00669	chr18	18q12.2-q12.3	39487501	39500000	2.77584	0.0310036	0.0250048
LINC00669	chr18	18q12.2-q12.3	39493751	39506250	2.77584	0.0310036	0.0250048
LINC00669	chr18	18q12.2-q12.3	39500001	39512500	2.77584	0.0310036	0.0250048
LINC00669	chr18	18q12.2-q12.3	39506251	39518750	2.77584	0.0310036	0.0250048
LINC00669	chr18	18q12.2-q12.3	39512501	39525000	2.77584	0.0310036	0.0250048
LINC00669	chr18	18q12.2-q12.3	39518751	39531250	2.77584	0.0310036	0.0250048
LINC00669	chr18	18q12.2-q12.3	39525001	39537500	2.77584	0.0310036	0.0250048
LINC00669	chr18	18q12.2-q12.3	39531251	39543750	2.77584	0.0310036	0.0250048
LINC00669	chr18	18q12.2-q12.3	39537501	39550000	2.77584	0.0310036	0.0250048
LINC00669	chr18	18q12.2-q12.3	39543751	39556250	2.77584	0.0310036	0.0250048
LINC00669	chr18	18q12.2-q12.3	39550001	39562500	2.77584	0.0310036	0.0250048
LINC00669	chr18	18q12.2-q12.3	39556251	39568750	2.77584	0.0310036	0.0250048
LINC00669	chr18	18q12.2-q12.3	39562501	39575000	2.77584	0.0310036	0.0250048
LINC00669	chr18	18q12.2-q12.3	39568751	39581250	2.77584	0.0310036	0.0250048
LINC00669	chr18	18q12.2-q12.3	39575001	39587500	2.77584	0.0310036	0.0250048
LINC00669	chr18	18q12.2-q12.3	39581251	39593750	2.77584	0.0310036	0.0250048
LINC00669	chr18	18q12.2-q12.3	39587501	39600000	2.77584	0.0310036	0.0250048
LINC00669	chr18	18q12.2-q12.3	39593751	39606250	2.77584	0.0310036	0.0250048
LINC00669	chr18	18q12.2-q12.3	39600001	39612500	2.77584	0.0310036	0.0250048
LINC00669	chr18	18q12.2-q12.3	39606251	39618750	2.77584	0.0310036	0.0250048
LINC00669	chr18	18q12.2-q12.3	39612501	39625000	2.77584	0.0310036	0.0250048
LINC00669	chr18	18q12.2-q12.3	39618751	39631250	2.77584	0.0310036	0.0250048
LINC00669	chr18	18q12.2-q12.3	39625001	39637500	2.77584	0.0310036	0.0250048
LINC00669	chr18	18q12.2-q12.3	39631251	39643750	2.77584	0.0310036	0.0250048
LINC00669	chr18	18q12.2-q12.3	39637501	39650000	2.77584	0.0310036	0.0250048
LINC00669	chr18	18q12.2-q12.3	39643751	39656250	2.77584	0.0310036	0.0250048
LINC00669	chr18	18q12.2-q12.3	39650001	39662500	2.77584	0.0310036	0.0250048
LINC00669	chr18	18q12.2-q12.3	39656251	39668750	2.77584	0.0310036	0.0250048
LINC00669	chr18	18q12.2-q12.3	39662501	39675000	2.77584	0.0310036	0.0250048
LINC00669	chr18	18q12.2-q12.3	39668751	39681250	2.77584	0.0310036	0.0250048
LINC00669	chr18	18q12.2-q12.3	39675001	39687500	2.77584	0.0310036	0.0250048
LINC00669	chr18	18q12.2-q12.3	39681251	39693750	2.77584	0.0310036	0.0250048
LINC00669	chr18	18q12.2-q12.3	39687501	39700000	2.77584	0.0310036	0.0250048
LINC00669	chr18	18q12.2-q12.3	39693751	39706250	2.77584	0.0310036	0.0250048
LINC00669	chr18	18q12.2-q12.3	39700001	39712500	2.77584	0.0310036	0.0250048
LINC00669	chr18	18q12.2-q12.3	39706251	39718750	2.77584	0.0310036	0.0250048
LINC00669	chr18	18q12.2-q12.3	39712501	39725000	2.77584	0.0310036	0.0250048
LINC00669	chr18	18q12.2-q12.3	39718751	39731250	2.77584	0.0310036	0.0250048
LINC00669	chr18	18q12.2-q12.3	39725001	39737500	2.77584	0.0310036	0.0250048
LINC00669	chr18	18q12.2-q12.3	39731251	39743750	2.77584	0.0310036	0.0250048
LINC00669	chr18	18q12.2-q12.3	39737501	39750000	2.77584	0.0310036	0.0250048
LINC00669	chr18	18q12.2-q12.3	39743751	39756250	2.77584	0.0310036	0.0250048
LINC00669	chr18	18q12.2-q12.3	39750001	39762500	2.77584	0.0310036	0.0250048
OR2K2	chr9	9q31.3	111318751	111331250	2.77128	0.0310036	0.0250048
OR2K2	chr9	9q31.3	111325001	111337500	2.77128	0.0310036	0.0250048
Hs.566603	chr6	N/A	4981251	4993750	2.77005	0.0310036	0.0250048
Hs.136941	chr19	N/A	6943751	6956250	2.76772	0.0310036	0.0250048
Hs.136941	chr19	N/A	6950001	6962500	2.76772	0.0310036	0.0250048
ZC3H7B	chr22	22q13.2	41293751	41306250	2.76213	0.0310036	0.0250048
ZC3H7B	chr22	22q13.2	41300001	41312500	2.76213	0.0310036	0.0250048
ZC3H7B	chr22	22q13.2	41306251	41318750	2.76213	0.0310036	0.0250048
ZC3H7B	chr22	22q13.2	41312501	41325000	2.76213	0.0310036	0.0250048
ZC3H7B	chr22	22q13.2	41318751	41331250	2.76213	0.0310036	0.0250048
ZC3H7B	chr22	22q13.2	41325001	41337500	2.76213	0.0310036	0.0250048
ZC3H7B	chr22	22q13.2	41331251	41343750	2.76213	0.0310036	0.0250048
ZC3H7B	chr22	22q13.2	41337501	41350000	2.76213	0.0310036	0.0250048
ZC3H7B	chr22	22q13.2	41343751	41356250	2.76213	0.0310036	0.0250048
ZC3H7B	chr22	22q13.2	41350001	41362500	2.76213	0.0310036	0.0250048
Hs.436493	chr3	N/A	98181251	98193750	2.75876	0.0310036	0.0250048
Hs.436493	chr3	N/A	98187501	98200000	2.75876	0.0310036	0.0250048
Hs.436493	chr3	N/A	98193751	98206250	2.75876	0.0310036	0.0250048
Hs.436493	chr3	N/A	98200001	98212500	2.75876	0.0310036	0.0250048
Hs.436493	chr3	N/A	98206251	98218750	2.75876	0.0310036	0.0250048
Hs.729545	chr2	N/A	127887501	127900000	2.75397	0.0310036	0.0250048
Hs.551940	chr14	N/A	101725001	101737500	2.74739	0.0310036	0.0250048
Hs.551940	chr14	N/A	101731251	101743750	2.74739	0.0310036	0.0250048
LOC257358	chr5	5q35.1	170325001	170337500	2.74088	0.0310036	0.0250048
LOC257358	chr5	5q35.1	170331251	170343750	2.74088	0.0310036	0.0250048
ZDHHC11	chr5	5p15.33	787501	800000	2.72657	0.0310036	0.0250048
ZDHHC11	chr5	5p15.33	793751	806250	2.72657	0.0310036	0.0250048
ZDHHC11	chr5	5p15.33	800001	812500	2.72657	0.0310036	0.0250048
ZDHHC11	chr5	5p15.33	806251	818750	2.72657	0.0310036	0.0250048
ZDHHC11	chr5	5p15.33	812501	825000	2.72657	0.0310036	0.0250048
ZDHHC11	chr5	5p15.33	818751	831250	2.72657	0.0310036	0.0250048
ZDHHC11	chr5	5p15.33	825001	837500	2.72657	0.0310036	0.0250048
ZDHHC11	chr5	5p15.33	831251	843750	2.72657	0.0310036	0.0250048
ZDHHC11	chr5	5p15.33	837501	850000	2.72657	0.0310036	0.0250048
ZDHHC11	chr5	5p15.33	843751	856250	2.72657	0.0310036	0.0250048
ZDHHC11	chr5	5p15.33	850001	862500	2.72657	0.0310036	0.0250048
ENTPD3-AS1	chr3	3p21.33	40431251	40443750	2.71956	0.0310036	0.0250048
ENTPD3-AS1	chr3	3p21.33	40437501	40450000	2.71956	0.0310036	0.0250048
ENTPD3-AS1	chr3	3p21.33	40443751	40456250	2.71956	0.0310036	0.0250048
TRIM73	chr7	7q11.23	75387501	75400000	2.71083	0.0310036	0.0250048
TRIM73	chr7	7q11.23	75393751	75406250	2.71083	0.0310036	0.0250048
TRIM73	chr7	7q11.23	75400001	75412500	2.71083	0.0310036	0.0250048
LOC100996255	chr15	N/A	32525001	32537500	2.70698	0.0310036	0.0250048
LOC100996255	chr15	N/A	32531251	32543750	2.70698	0.0310036	0.0250048
LOC100996255	chr15	N/A	32537501	32550000	2.70698	0.0310036	0.0250048
LOC100996255	chr15	N/A	32543751	32556250	2.70698	0.0310036	0.0250048
LOC100996255	chr15	N/A	32550001	32562500	2.70698	0.0310036	0.0250048
LOC100996255	chr15	N/A	32556251	32568750	2.70698	0.0310036	0.0250048
LOC100996255	chr15	N/A	32562501	32575000	2.70698	0.0310036	0.0250048
LOC100996255	chr15	N/A	32568751	32581250	2.70698	0.0310036	0.0250048
LOC100996255	chr15	N/A	32575001	32587500	2.70698	0.0310036	0.0250048
WDR87	chr19	19q13.13	37875001	37887500	2.69417	0.0310036	0.0250048
WDR87	chr19	19q13.13	37881251	37893750	2.69417	0.0310036	0.0250048
WDR87	chr19	19q13.13	37887501	37900000	2.69417	0.0310036	0.0250048
WDR87	chr19	19q13.13	37893751	37906250	2.69417	0.0310036	0.0250048
Hs.503854	chr11	N/A	112112501	112125000	2.67805	0.0310036	0.0250048
Hs.637636	chr4	N/A	130800001	130812500	2.677	0.0310036	0.0250048
Hs.637636	chr4	N/A	130806251	130818750	2.677	0.0310036	0.0250048
LOC401068	chr3	3p21.1	53068751	53081250	2.65995	0.0310036	0.0250048
ARRDC1	chr9	9q34.3	137593751	137606250	2.65135	0.0310036	0.0250048
ARRDC1	chr9	9q34.3	137600001	137612500	2.65135	0.0310036	0.0250048
LINC00478	chr21	21q21.1	16062501	16075000	2.64777	0.0310036	0.0250048
LINC00478	chr21	21q21.1	16068751	16081250	2.64777	0.0310036	0.0250048
LINC00478	chr21	21q21.1	16075001	16087500	2.64777	0.0310036	0.0250048
LINC00478	chr21	21q21.1	16081251	16093750	2.64777	0.0310036	0.0250048
LINC00478	chr21	21q21.1	16087501	16100000	2.64777	0.0310036	0.0250048
LINC00478	chr21	21q21.1	16093751	16106250	2.64777	0.0310036	0.0250048
LINC00478	chr21	21q21.1	16100001	16112500	2.64777	0.0310036	0.0250048
LINC00478	chr21	21q21.1	16106251	16118750	2.64777	0.0310036	0.0250048
LINC00478	chr21	21q21.1	16112501	16125000	2.64777	0.0310036	0.0250048
LINC00478	chr21	21q21.1	16118751	16131250	2.64777	0.0310036	0.0250048
LINC00478	chr21	21q21.1	16125001	16137500	2.64777	0.0310036	0.0250048
LINC00478	chr21	21q21.1	16131251	16143750	2.64777	0.0310036	0.0250048
LINC00478	chr21	21q21.1	16137501	16150000	2.64777	0.0310036	0.0250048
LINC00478	chr21	21q21.1	16143751	16156250	2.64777	0.0310036	0.0250048
LINC00478	chr21	21q21.1	16150001	16162500	2.64777	0.0310036	0.0250048
LINC00478	chr21	21q21.1	16156251	16168750	2.64777	0.0310036	0.0250048
LINC00478	chr21	21q21.1	16162501	16175000	2.64777	0.0310036	0.0250048
LINC00478	chr21	21q21.1	16168751	16181250	2.64777	0.0310036	0.0250048
LINC00478	chr21	21q21.1	16175001	16187500	2.64777	0.0310036	0.0250048
LINC00478	chr21	21q21.1	16181251	16193750	2.64777	0.0310036	0.0250048
LINC00478	chr21	21q21.1	16187501	16200000	2.64777	0.0310036	0.0250048
LINC00478	chr21	21q21.1	16193751	16206250	2.64777	0.0310036	0.0250048
LINC00478	chr21	21q21.1	16200001	16212500	2.64777	0.0310036	0.0250048
LINC00478	chr21	21q21.1	16206251	16218750	2.64777	0.0310036	0.0250048
LINC00478	chr21	21q21.1	16212501	16225000	2.64777	0.0310036	0.0250048
LINC00478	chr21	21q21.1	16218751	16231250	2.64777	0.0310036	0.0250048
LINC00478	chr21	21q21.1	16225001	16237500	2.64777	0.0310036	0.0250048
LINC00478	chr21	21q21.1	16231251	16243750	2.64777	0.0310036	0.0250048
LINC00478	chr21	21q21.1	16237501	16250000	2.64777	0.0310036	0.0250048
LINC00478	chr21	21q21.1	16243751	16256250	2.64777	0.0310036	0.0250048
LINC00478	chr21	21q21.1	16250001	16262500	2.64777	0.0310036	0.0250048
LINC00478	chr21	21q21.1	16256251	16268750	2.64777	0.0310036	0.0250048
LINC00478	chr21	21q21.1	16262501	16275000	2.64777	0.0310036	0.0250048
LINC00478	chr21	21q21.1	16268751	16281250	2.64777	0.0310036	0.0250048
LINC00478	chr21	21q21.1	16275001	16287500	2.64777	0.0310036	0.0250048
LINC00478	chr21	21q21.1	16281251	16293750	2.64777	0.0310036	0.0250048
LINC00478	chr21	21q21.1	16287501	16300000	2.64777	0.0310036	0.0250048
LINC00478	chr21	21q21.1	16293751	16306250	2.64777	0.0310036	0.0250048
LINC00478	chr21	21q21.1	16300001	16312500	2.64777	0.0310036	0.0250048
LINC00478	chr21	21q21.1	16306251	16318750	2.64777	0.0310036	0.0250048
LINC00478	chr21	21q21.1	16312501	16325000	2.64777	0.0310036	0.0250048
LINC00478	chr21	21q21.1	16318751	16331250	2.64777	0.0310036	0.0250048
LINC00478	chr21	21q21.1	16325001	16337500	2.64777	0.0310036	0.0250048
LINC00478	chr21	21q21.1	16331251	16343750	2.64777	0.0310036	0.0250048
LINC00478	chr21	21q21.1	16337501	16350000	2.64777	0.0310036	0.0250048
LINC00478	chr21	21q21.1	16343751	16356250	2.64777	0.0310036	0.0250048
LINC00478	chr21	21q21.1	16350001	16362500	2.64777	0.0310036	0.0250048
LINC00478	chr21	21q21.1	16356251	16368750	2.64777	0.0310036	0.0250048
LINC00478	chr21	21q21.1	16362501	16375000	2.64777	0.0310036	0.0250048
LINC00478	chr21	21q21.1	16368751	16381250	2.64777	0.0310036	0.0250048
LINC00478	chr21	21q21.1	16375001	16387500	2.64777	0.0310036	0.0250048
LINC00478	chr21	21q21.1	16381251	16393750	2.64777	0.0310036	0.0250048
LINC00478	chr21	21q21.1	16387501	16400000	2.64777	0.0310036	0.0250048
LINC00478	chr21	21q21.1	16393751	16406250	2.64777	0.0310036	0.0250048
LINC00478	chr21	21q21.1	16400001	16412500	2.64777	0.0310036	0.0250048
LINC00478	chr21	21q21.1	16406251	16418750	2.64777	0.0310036	0.0250048
LINC00478	chr21	21q21.1	16412501	16425000	2.64777	0.0310036	0.0250048
LINC00478	chr21	21q21.1	16418751	16431250	2.64777	0.0310036	0.0250048
LINC00478	chr21	21q21.1	16425001	16437500	2.64777	0.0310036	0.0250048
LINC00478	chr21	21q21.1	16431251	16443750	2.64777	0.0310036	0.0250048
LINC00478	chr21	21q21.1	16437501	16450000	2.64777	0.0310036	0.0250048
LINC00478	chr21	21q21.1	16443751	16456250	2.64777	0.0310036	0.0250048
LINC00478	chr21	21q21.1	16450001	16462500	2.64777	0.0310036	0.0250048
LINC00478	chr21	21q21.1	16456251	16468750	2.64777	0.0310036	0.0250048
LINC00478	chr21	21q21.1	16462501	16475000	2.64777	0.0310036	0.0250048
LINC00478	chr21	21q21.1	16468751	16481250	2.64777	0.0310036	0.0250048
LINC00478	chr21	21q21.1	16475001	16487500	2.64777	0.0310036	0.0250048
LINC00478	chr21	21q21.1	16481251	16493750	2.64777	0.0310036	0.0250048
LINC00478	chr21	21q21.1	16487501	16500000	2.64777	0.0310036	0.0250048
LINC00478	chr21	21q21.1	16493751	16506250	2.64777	0.0310036	0.0250048
LINC00478	chr21	21q21.1	16500001	16512500	2.64777	0.0310036	0.0250048
LINC00478	chr21	21q21.1	16506251	16518750	2.64777	0.0310036	0.0250048
LINC00478	chr21	21q21.1	16512501	16525000	2.64777	0.0310036	0.0250048
LINC00478	chr21	21q21.1	16518751	16531250	2.64777	0.0310036	0.0250048
LINC00478	chr21	21q21.1	16525001	16537500	2.64777	0.0310036	0.0250048
LINC00478	chr21	21q21.1	16531251	16543750	2.64777	0.0310036	0.0250048
LINC00478	chr21	21q21.1	16537501	16550000	2.64777	0.0310036	0.0250048
LINC00478	chr21	21q21.1	16543751	16556250	2.64777	0.0310036	0.0250048
LINC00478	chr21	21q21.1	16550001	16562500	2.64777	0.0310036	0.0250048
LINC00478	chr21	21q21.1	16556251	16568750	2.64777	0.0310036	0.0250048
LINC00478	chr21	21q21.1	16562501	16575000	2.64777	0.0310036	0.0250048
LINC00478	chr21	21q21.1	16568751	16581250	2.64777	0.0310036	0.0250048
LINC00478	chr21	21q21.1	16575001	16587500	2.64777	0.0310036	0.0250048
LINC00478	chr21	21q21.1	16581251	16593750	2.64777	0.0310036	0.0250048
LINC00478	chr21	21q21.1	16587501	16600000	2.64777	0.0310036	0.0250048
LINC00478	chr21	21q21.1	16593751	16606250	2.64777	0.0310036	0.0250048
Hs.680150	chr11	N/A	5275001	5287500	2.63919	0.0310036	0.0250048
Hs.680150	chr11	N/A	5281251	5293750	2.63919	0.0310036	0.0250048
Hs.121623	chr20	N/A	60037501	60050000	2.63681	0.0310036	0.0250048
Hs.673785	chr3	N/A	25375001	25387500	2.62929	0.0310036	0.0250048
Hs.673785	chr3	N/A	25381251	25393750	2.62929	0.0310036	0.0250048
DNAJB1	chr19	19p13.2	14506251	14518750	2.6195	0.0310036	0.0250048
DNAJB1	chr19	19p13.2	14512501	14525000	2.6195	0.0310036	0.0250048
NLRP4	chr19	19q13.43	55837501	55850000	2.61874	0.0310036	0.0250048
NLRP4	chr19	19q13.43	55843751	55856250	2.61874	0.0310036	0.0250048
NLRP4	chr19	19q13.43	55850001	55862500	2.61874	0.0310036	0.0250048
NLRP4	chr19	19q13.43	55856251	55868750	2.61874	0.0310036	0.0250048
NLRP4	chr19	19q13.43	55862501	55875000	2.61874	0.0310036	0.0250048
NLRP4	chr19	19q13.43	55868751	55881250	2.61874	0.0310036	0.0250048
NLRP4	chr19	19q13.43	55875001	55887500	2.61874	0.0310036	0.0250048
Hs.557081	chr11	N/A	63768751	63781250	2.6154	0.0310036	0.0250048
Hs.557081	chr11	N/A	63775001	63787500	2.6154	0.0310036	0.0250048
Hs.615348	chr15	N/A	90650001	90662500	2.61129	0.0310036	0.0250048
Hs.615348	chr15	N/A	90656251	90668750	2.61129	0.0310036	0.0250048
Hs.615348	chr15	N/A	90662501	90675000	2.61129	0.0310036	0.0250048
Hs.331210	chr18	N/A	11481251	11493750	2.61101	0.0310036	0.0250048
Hs.331210	chr18	N/A	11487501	11500000	2.61101	0.0310036	0.0250048
Hs.331210	chr18	N/A	11493751	11506250	2.61101	0.0310036	0.0250048
Hs.331210	chr18	N/A	11500001	11512500	2.61101	0.0310036	0.0250048
Hs.331210	chr18	N/A	11506251	11518750	2.61101	0.0310036	0.0250048
Hs.661704	chr6	N/A	166968751	166981250	2.59956	0.0310036	0.0250048
Hs.661704	chr6	N/A	166975001	166987500	2.59956	0.0310036	0.0250048
Hs.661704	chr6	N/A	166981251	166993750	2.59956	0.0310036	0.0250048
Hs.435762	chr14	N/A	27731251	27743750	2.59474	0.0310036	0.0250048
Hs.435762	chr14	N/A	27737501	27750000	2.59474	0.0310036	0.0250048
Hs.435762	chr14	N/A	27743751	27756250	2.59474	0.0310036	0.0250048
SPATC1	chr8	8q24.3	144000001	144012500	2.59436	0.0310036	0.0250048
SPATC1	chr8	8q24.3	144006251	144018750	2.59436	0.0310036	0.0250048
SPATC1	chr8	8q24.3	144012501	144025000	2.59436	0.0310036	0.0250048
SPATC1	chr8	8q24.3	144018751	144031250	2.59436	0.0310036	0.0250048
SPATC1	chr8	8q24.3	144025001	144037500	2.59436	0.0310036	0.0250048
SPATC1	chr8	8q24.3	144031251	144043750	2.59436	0.0310036	0.0250048
SPATC1	chr8	8q24.3	144037501	144050000	2.59436	0.0310036	0.0250048
THSD7B	chr2	2q22.1	136875001	136887500	2.58732	0.0310036	0.0250048
THSD7B	chr2	2q22.1	136881251	136893750	2.58732	0.0310036	0.0250048
THSD7B	chr2	2q22.1	136887501	136900000	2.58732	0.0310036	0.0250048
THSD7B	chr2	2q22.1	136893751	136906250	2.58732	0.0310036	0.0250048
THSD7B	chr2	2q22.1	136900001	136912500	2.58732	0.0310036	0.0250048
THSD7B	chr2	2q22.1	136906251	136918750	2.58732	0.0310036	0.0250048
THSD7B	chr2	2q22.1	136912501	136925000	2.58732	0.0310036	0.0250048
THSD7B	chr2	2q22.1	136918751	136931250	2.58732	0.0310036	0.0250048
THSD7B	chr2	2q22.1	136925001	136937500	2.58732	0.0310036	0.0250048
THSD7B	chr2	2q22.1	136931251	136943750	2.58732	0.0310036	0.0250048
THSD7B	chr2	2q22.1	136937501	136950000	2.58732	0.0310036	0.0250048
THSD7B	chr2	2q22.1	136943751	136956250	2.58732	0.0310036	0.0250048
THSD7B	chr2	2q22.1	136950001	136962500	2.58732	0.0310036	0.0250048
THSD7B	chr2	2q22.1	136956251	136968750	2.58732	0.0310036	0.0250048
THSD7B	chr2	2q22.1	136962501	136975000	2.58732	0.0310036	0.0250048
THSD7B	chr2	2q22.1	136968751	136981250	2.58732	0.0310036	0.0250048
THSD7B	chr2	2q22.1	136975001	136987500	2.58732	0.0310036	0.0250048
THSD7B	chr2	2q22.1	136981251	136993750	2.58732	0.0310036	0.0250048
THSD7B	chr2	2q22.1	136987501	137000000	2.58732	0.0310036	0.0250048
THSD7B	chr2	2q22.1	136993751	137006250	2.58732	0.0310036	0.0250048
THSD7B	chr2	2q22.1	137000001	137012500	2.58732	0.0310036	0.0250048
THSD7B	chr2	2q22.1	137006251	137018750	2.58732	0.0310036	0.0250048
THSD7B	chr2	2q22.1	137012501	137025000	2.58732	0.0310036	0.0250048
THSD7B	chr2	2q22.1	137018751	137031250	2.58732	0.0310036	0.0250048
THSD7B	chr2	2q22.1	137025001	137037500	2.58732	0.0310036	0.0250048
THSD7B	chr2	2q22.1	137031251	137043750	2.58732	0.0310036	0.0250048
THSD7B	chr2	2q22.1	137037501	137050000	2.58732	0.0310036	0.0250048
THSD7B	chr2	2q22.1	137043751	137056250	2.58732	0.0310036	0.0250048
THSD7B	chr2	2q22.1	137050001	137062500	2.58732	0.0310036	0.0250048
THSD7B	chr2	2q22.1	137056251	137068750	2.58732	0.0310036	0.0250048
THSD7B	chr2	2q22.1	137062501	137075000	2.58732	0.0310036	0.0250048
THSD7B	chr2	2q22.1	137068751	137081250	2.58732	0.0310036	0.0250048
THSD7B	chr2	2q22.1	137075001	137087500	2.58732	0.0310036	0.0250048
THSD7B	chr2	2q22.1	137081251	137093750	2.58732	0.0310036	0.0250048
THSD7B	chr2	2q22.1	137087501	137100000	2.58732	0.0310036	0.0250048
THSD7B	chr2	2q22.1	137093751	137106250	2.58732	0.0310036	0.0250048
THSD7B	chr2	2q22.1	137100001	137112500	2.58732	0.0310036	0.0250048
THSD7B	chr2	2q22.1	137106251	137118750	2.58732	0.0310036	0.0250048
THSD7B	chr2	2q22.1	137112501	137125000	2.58732	0.0310036	0.0250048
THSD7B	chr2	2q22.1	137118751	137131250	2.58732	0.0310036	0.0250048
THSD7B	chr2	2q22.1	137125001	137137500	2.58732	0.0310036	0.0250048
THSD7B	chr2	2q22.1	137131251	137143750	2.58732	0.0310036	0.0250048
THSD7B	chr2	2q22.1	137137501	137150000	2.58732	0.0310036	0.0250048
THSD7B	chr2	2q22.1	137143751	137156250	2.58732	0.0310036	0.0250048
THSD7B	chr2	2q22.1	137150001	137162500	2.58732	0.0310036	0.0250048
THSD7B	chr2	2q22.1	137156251	137168750	2.58732	0.0310036	0.0250048
THSD7B	chr2	2q22.1	137162501	137175000	2.58732	0.0310036	0.0250048
THSD7B	chr2	2q22.1	137168751	137181250	2.58732	0.0310036	0.0250048
THSD7B	chr2	2q22.1	137175001	137187500	2.58732	0.0310036	0.0250048
THSD7B	chr2	2q22.1	137181251	137193750	2.58732	0.0310036	0.0250048
THSD7B	chr2	2q22.1	137187501	137200000	2.58732	0.0310036	0.0250048
THSD7B	chr2	2q22.1	137193751	137206250	2.58732	0.0310036	0.0250048
THSD7B	chr2	2q22.1	137200001	137212500	2.58732	0.0310036	0.0250048
THSD7B	chr2	2q22.1	137206251	137218750	2.58732	0.0310036	0.0250048
THSD7B	chr2	2q22.1	137212501	137225000	2.58732	0.0310036	0.0250048
THSD7B	chr2	2q22.1	137218751	137231250	2.58732	0.0310036	0.0250048
THSD7B	chr2	2q22.1	137225001	137237500	2.58732	0.0310036	0.0250048
THSD7B	chr2	2q22.1	137231251	137243750	2.58732	0.0310036	0.0250048
THSD7B	chr2	2q22.1	137237501	137250000	2.58732	0.0310036	0.0250048
THSD7B	chr2	2q22.1	137243751	137256250	2.58732	0.0310036	0.0250048
THSD7B	chr2	2q22.1	137250001	137262500	2.58732	0.0310036	0.0250048
THSD7B	chr2	2q22.1	137256251	137268750	2.58732	0.0310036	0.0250048
THSD7B	chr2	2q22.1	137262501	137275000	2.58732	0.0310036	0.0250048
THSD7B	chr2	2q22.1	137268751	137281250	2.58732	0.0310036	0.0250048
THSD7B	chr2	2q22.1	137275001	137287500	2.58732	0.0310036	0.0250048
THSD7B	chr2	2q22.1	137281251	137293750	2.58732	0.0310036	0.0250048
THSD7B	chr2	2q22.1	137287501	137300000	2.58732	0.0310036	0.0250048
THSD7B	chr2	2q22.1	137293751	137306250	2.58732	0.0310036	0.0250048
THSD7B	chr2	2q22.1	137300001	137312500	2.58732	0.0310036	0.0250048
THSD7B	chr2	2q22.1	137306251	137318750	2.58732	0.0310036	0.0250048
THSD7B	chr2	2q22.1	137312501	137325000	2.58732	0.0310036	0.0250048
THSD7B	chr2	2q22.1	137318751	137331250	2.58732	0.0310036	0.0250048
THSD7B	chr2	2q22.1	137325001	137337500	2.58732	0.0310036	0.0250048
THSD7B	chr2	2q22.1	137331251	137343750	2.58732	0.0310036	0.0250048
THSD7B	chr2	2q22.1	137337501	137350000	2.58732	0.0310036	0.0250048
THSD7B	chr2	2q22.1	137343751	137356250	2.58732	0.0310036	0.0250048
THSD7B	chr2	2q22.1	137350001	137362500	2.58732	0.0310036	0.0250048
THSD7B	chr2	2q22.1	137356251	137368750	2.58732	0.0310036	0.0250048
THSD7B	chr2	2q22.1	137362501	137375000	2.58732	0.0310036	0.0250048
THSD7B	chr2	2q22.1	137368751	137381250	2.58732	0.0310036	0.0250048
THSD7B	chr2	2q22.1	137375001	137387500	2.58732	0.0310036	0.0250048
THSD7B	chr2	2q22.1	137381251	137393750	2.58732	0.0310036	0.0250048
THSD7B	chr2	2q22.1	137387501	137400000	2.58732	0.0310036	0.0250048
THSD7B	chr2	2q22.1	137393751	137406250	2.58732	0.0310036	0.0250048
THSD7B	chr2	2q22.1	137400001	137412500	2.58732	0.0310036	0.0250048
THSD7B	chr2	2q22.1	137406251	137418750	2.58732	0.0310036	0.0250048
THSD7B	chr2	2q22.1	137412501	137425000	2.58732	0.0310036	0.0250048
THSD7B	chr2	2q22.1	137418751	137431250	2.58732	0.0310036	0.0250048
THSD7B	chr2	2q22.1	137425001	137437500	2.58732	0.0310036	0.0250048
THSD7B	chr2	2q22.1	137431251	137443750	2.58732	0.0310036	0.0250048
THSD7B	chr2	2q22.1	137437501	137450000	2.58732	0.0310036	0.0250048
THSD7B	chr2	2q22.1	137443751	137456250	2.58732	0.0310036	0.0250048
THSD7B	chr2	2q22.1	137450001	137462500	2.58732	0.0310036	0.0250048
THSD7B	chr2	2q22.1	137456251	137468750	2.58732	0.0310036	0.0250048
THSD7B	chr2	2q22.1	137462501	137475000	2.58732	0.0310036	0.0250048
THSD7B	chr2	2q22.1	137468751	137481250	2.58732	0.0310036	0.0250048
THSD7B	chr2	2q22.1	137475001	137487500	2.58732	0.0310036	0.0250048
THSD7B	chr2	2q22.1	137481251	137493750	2.58732	0.0310036	0.0250048
THSD7B	chr2	2q22.1	137487501	137500000	2.58732	0.0310036	0.0250048
THSD7B	chr2	2q22.1	137493751	137506250	2.58732	0.0310036	0.0250048
THSD7B	chr2	2q22.1	137500001	137512500	2.58732	0.0310036	0.0250048
THSD7B	chr2	2q22.1	137506251	137518750	2.58732	0.0310036	0.0250048
THSD7B	chr2	2q22.1	137512501	137525000	2.58732	0.0310036	0.0250048
THSD7B	chr2	2q22.1	137518751	137531250	2.58732	0.0310036	0.0250048
THSD7B	chr2	2q22.1	137525001	137537500	2.58732	0.0310036	0.0250048
THSD7B	chr2	2q22.1	137531251	137543750	2.58732	0.0310036	0.0250048
THSD7B	chr2	2q22.1	137537501	137550000	2.58732	0.0310036	0.0250048
THSD7B	chr2	2q22.1	137543751	137556250	2.58732	0.0310036	0.0250048
THSD7B	chr2	2q22.1	137550001	137562500	2.58732	0.0310036	0.0250048
THSD7B	chr2	2q22.1	137556251	137568750	2.58732	0.0310036	0.0250048
THSD7B	chr2	2q22.1	137562501	137575000	2.58732	0.0310036	0.0250048
THSD7B	chr2	2q22.1	137568751	137581250	2.58732	0.0310036	0.0250048
THSD7B	chr2	2q22.1	137575001	137587500	2.58732	0.0310036	0.0250048
THSD7B	chr2	2q22.1	137581251	137593750	2.58732	0.0310036	0.0250048
THSD7B	chr2	2q22.1	137587501	137600000	2.58732	0.0310036	0.0250048
THSD7B	chr2	2q22.1	137593751	137606250	2.58732	0.0310036	0.0250048
THSD7B	chr2	2q22.1	137600001	137612500	2.58732	0.0310036	0.0250048
THSD7B	chr2	2q22.1	137606251	137618750	2.58732	0.0310036	0.0250048
THSD7B	chr2	2q22.1	137612501	137625000	2.58732	0.0310036	0.0250048
THSD7B	chr2	2q22.1	137618751	137631250	2.58732	0.0310036	0.0250048
THSD7B	chr2	2q22.1	137625001	137637500	2.58732	0.0310036	0.0250048
THSD7B	chr2	2q22.1	137631251	137643750	2.58732	0.0310036	0.0250048
THSD7B	chr2	2q22.1	137637501	137650000	2.58732	0.0310036	0.0250048
THSD7B	chr2	2q22.1	137643751	137656250	2.58732	0.0310036	0.0250048
THSD7B	chr2	2q22.1	137650001	137662500	2.58732	0.0310036	0.0250048
THSD7B	chr2	2q22.1	137656251	137668750	2.58732	0.0310036	0.0250048
THSD7B	chr2	2q22.1	137662501	137675000	2.58732	0.0310036	0.0250048
THSD7B	chr2	2q22.1	137668751	137681250	2.58732	0.0310036	0.0250048
THSD7B	chr2	2q22.1	137675001	137687500	2.58732	0.0310036	0.0250048
Hs.655072	chr22	N/A	25487501	25500000	2.58377	0.0310036	0.0250048
Hs.655072	chr22	N/A	25493751	25506250	2.58377	0.0310036	0.0250048
Hs.604376	chr2	N/A	227968751	227981250	2.58278	0.0310036	0.0250048
Hs.604376	chr2	N/A	227975001	227987500	2.58278	0.0310036	0.0250048
Hs.660264	chr21	N/A	45750001	45762500	2.56083	0.0310036	0.0250048
Hs.660264	chr21	N/A	45756251	45768750	2.56083	0.0310036	0.0250048
Hs.660264	chr21	N/A	45762501	45775000	2.56083	0.0310036	0.0250048
FAM200A	chr7	7q22.1	99537501	99550000	2.54931	0.0310036	0.0250048
FAM200A	chr7	7q22.1	99543751	99556250	2.54931	0.0310036	0.0250048
Hs.652616	chr3	N/A	195981251	195993750	2.54745	0.0310036	0.0250048
Hs.652616	chr3	N/A	195987501	196000000	2.54745	0.0310036	0.0250048
Hs.178949	chr8	N/A	69387501	69400000	2.54473	0.0310036	0.0250048
Hs.178949	chr8	N/A	69393751	69406250	2.54473	0.0310036	0.0250048
PRR20B	chr13	13q21.1	57137501	57150000	2.53847	0.0310036	0.0250048
PRR20B	chr13	13q21.1	57143751	57156250	2.53847	0.0310036	0.0250048
PRR20B	chr13	13q21.1	57150001	57162500	2.53847	0.0310036	0.0250048
ODF3L1	chr15	15q24.2	75718751	75731250	2.53801	0.0310036	0.0250048
ODF3L1	chr15	15q24.2	75725001	75737500	2.53801	0.0310036	0.0250048
TUSC7	chr3	3q13.31	116700001	116712500	2.53711	0.0310036	0.0250048
TUSC7	chr3	3q13.31	116706251	116718750	2.53711	0.0310036	0.0250048
TUSC7	chr3	3q13.31	116712501	116725000	2.53711	0.0310036	0.0250048
Hs.17892	chr15	N/A	35225001	35237500	2.53625	0.0310036	0.0250048
Hs.17892	chr15	N/A	35231251	35243750	2.53625	0.0310036	0.0250048
LOC142937	chr10	10p15.1	6250001	6262500	2.52885	0.0310036	0.0250048
Hs.721152	chr3	N/A	27100001	27112500	2.52484	0.0310036	0.0250048
Hs.721152	chr3	N/A	27106251	27118750	2.52484	0.0310036	0.0250048
Hs.721152	chr3	N/A	27112501	27125000	2.52484	0.0310036	0.0250048
Hs.721152	chr3	N/A	27118751	27131250	2.52484	0.0310036	0.0250048
MLLT4-AS1	chr6	6q27	167812501	167825000	2.51696	0.0310036	0.0250048
ADAMTS17	chr15	15q24	99962501	99975000	2.51145	0.0310036	0.0250048
ADAMTS17	chr15	15q24	99968751	99981250	2.51145	0.0310036	0.0250048
ADAMTS17	chr15	15q24	99975001	99987500	2.51145	0.0310036	0.0250048
ADAMTS17	chr15	15q24	99981251	99993750	2.51145	0.0310036	0.0250048
ADAMTS17	chr15	15q24	99987501	100000000	2.51145	0.0310036	0.0250048
ADAMTS17	chr15	15q24	99993751	100006250	2.51145	0.0310036	0.0250048
ADAMTS17	chr15	15q24	100000001	100012500	2.51145	0.0310036	0.0250048
ADAMTS17	chr15	15q24	100006251	100018750	2.51145	0.0310036	0.0250048
ADAMTS17	chr15	15q24	100012501	100025000	2.51145	0.0310036	0.0250048
ADAMTS17	chr15	15q24	100018751	100031250	2.51145	0.0310036	0.0250048
ADAMTS17	chr15	15q24	100025001	100037500	2.51145	0.0310036	0.0250048
ADAMTS17	chr15	15q24	100031251	100043750	2.51145	0.0310036	0.0250048
ADAMTS17	chr15	15q24	100037501	100050000	2.51145	0.0310036	0.0250048
ADAMTS17	chr15	15q24	100043751	100056250	2.51145	0.0310036	0.0250048
ADAMTS17	chr15	15q24	100050001	100062500	2.51145	0.0310036	0.0250048
ADAMTS17	chr15	15q24	100056251	100068750	2.51145	0.0310036	0.0250048
ADAMTS17	chr15	15q24	100062501	100075000	2.51145	0.0310036	0.0250048
ADAMTS17	chr15	15q24	100068751	100081250	2.51145	0.0310036	0.0250048
ADAMTS17	chr15	15q24	100075001	100087500	2.51145	0.0310036	0.0250048
ADAMTS17	chr15	15q24	100081251	100093750	2.51145	0.0310036	0.0250048
ADAMTS17	chr15	15q24	100087501	100100000	2.51145	0.0310036	0.0250048
ADAMTS17	chr15	15q24	100093751	100106250	2.51145	0.0310036	0.0250048
ADAMTS17	chr15	15q24	100100001	100112500	2.51145	0.0310036	0.0250048
ADAMTS17	chr15	15q24	100106251	100118750	2.51145	0.0310036	0.0250048
ADAMTS17	chr15	15q24	100112501	100125000	2.51145	0.0310036	0.0250048
ADAMTS17	chr15	15q24	100118751	100131250	2.51145	0.0310036	0.0250048
ADAMTS17	chr15	15q24	100125001	100137500	2.51145	0.0310036	0.0250048
ADAMTS17	chr15	15q24	100131251	100143750	2.51145	0.0310036	0.0250048
ADAMTS17	chr15	15q24	100137501	100150000	2.51145	0.0310036	0.0250048
ADAMTS17	chr15	15q24	100143751	100156250	2.51145	0.0310036	0.0250048
ADAMTS17	chr15	15q24	100150001	100162500	2.51145	0.0310036	0.0250048
ADAMTS17	chr15	15q24	100156251	100168750	2.51145	0.0310036	0.0250048
ADAMTS17	chr15	15q24	100162501	100175000	2.51145	0.0310036	0.0250048
ADAMTS17	chr15	15q24	100168751	100181250	2.51145	0.0310036	0.0250048
ADAMTS17	chr15	15q24	100175001	100187500	2.51145	0.0310036	0.0250048
ADAMTS17	chr15	15q24	100181251	100193750	2.51145	0.0310036	0.0250048
ADAMTS17	chr15	15q24	100187501	100200000	2.51145	0.0310036	0.0250048
ADAMTS17	chr15	15q24	100193751	100206250	2.51145	0.0310036	0.0250048
ADAMTS17	chr15	15q24	100200001	100212500	2.51145	0.0310036	0.0250048
ADAMTS17	chr15	15q24	100206251	100218750	2.51145	0.0310036	0.0250048
ADAMTS17	chr15	15q24	100212501	100225000	2.51145	0.0310036	0.0250048
ADAMTS17	chr15	15q24	100218751	100231250	2.51145	0.0310036	0.0250048
ADAMTS17	chr15	15q24	100225001	100237500	2.51145	0.0310036	0.0250048
ADAMTS17	chr15	15q24	100231251	100243750	2.51145	0.0310036	0.0250048
ADAMTS17	chr15	15q24	100237501	100250000	2.51145	0.0310036	0.0250048
ADAMTS17	chr15	15q24	100243751	100256250	2.51145	0.0310036	0.0250048
ADAMTS17	chr15	15q24	100250001	100262500	2.51145	0.0310036	0.0250048
ADAMTS17	chr15	15q24	100256251	100268750	2.51145	0.0310036	0.0250048
ADAMTS17	chr15	15q24	100262501	100275000	2.51145	0.0310036	0.0250048
ADAMTS17	chr15	15q24	100268751	100281250	2.51145	0.0310036	0.0250048
ADAMTS17	chr15	15q24	100275001	100287500	2.51145	0.0310036	0.0250048
ADAMTS17	chr15	15q24	100281251	100293750	2.51145	0.0310036	0.0250048
ADAMTS17	chr15	15q24	100287501	100300000	2.51145	0.0310036	0.0250048
ADAMTS17	chr15	15q24	100293751	100306250	2.51145	0.0310036	0.0250048
ADAMTS17	chr15	15q24	100300001	100312500	2.51145	0.0310036	0.0250048
ADAMTS17	chr15	15q24	100306251	100318750	2.51145	0.0310036	0.0250048
ADAMTS17	chr15	15q24	100312501	100325000	2.51145	0.0310036	0.0250048
ADAMTS17	chr15	15q24	100318751	100331250	2.51145	0.0310036	0.0250048
ADAMTS17	chr15	15q24	100325001	100337500	2.51145	0.0310036	0.0250048
ADAMTS17	chr15	15q24	100331251	100343750	2.51145	0.0310036	0.0250048
TRIM51	chr11	11q11	55875001	55887500	2.51141	0.0310036	0.0250048
TRIM51	chr11	11q11	55881251	55893750	2.51141	0.0310036	0.0250048
TRIM51	chr11	11q11	55887501	55900000	2.51141	0.0310036	0.0250048
ZBTB2	chr6	6q25.1	151362501	151375000	2.50668	0.0310036	0.0250048
ZBTB2	chr6	6q25.1	151368751	151381250	2.50668	0.0310036	0.0250048
ZBTB2	chr6	6q25.1	151375001	151387500	2.50668	0.0310036	0.0250048
Hs.129417	chr3	N/A	195543751	195556250	2.50111	0.0310036	0.0250048
Hs.129417	chr3	N/A	195550001	195562500	2.50111	0.0310036	0.0250048
P2RY8	chrX	Xp22.33; Yp11.3	1456251	1468750	2.49491	0.0310036	0.0250048
P2RY8	chrX	Xp22.33; Yp11.3	1462501	1475000	2.49491	0.0310036	0.0250048
P2RY8	chrX	Xp22.33; Yp11.3	1468751	1481250	2.49491	0.0310036	0.0250048
P2RY8	chrX	Xp22.33; Yp11.3	1475001	1487500	2.49491	0.0310036	0.0250048
P2RY8	chrX	Xp22.33; Yp11.3	1481251	1493750	2.49491	0.0310036	0.0250048
P2RY8	chrX	Xp22.33; Yp11.3	1487501	1500000	2.49491	0.0310036	0.0250048
P2RY8	chrX	Xp22.33; Yp11.3	1493751	1506250	2.49491	0.0310036	0.0250048
P2RY8	chrX	Xp22.33; Yp11.3	1500001	1512500	2.49491	0.0310036	0.0250048
P2RY8	chrX	Xp22.33; Yp11.3	1506251	1518750	2.49491	0.0310036	0.0250048
P2RY8	chrX	Xp22.33; Yp11.3	1512501	1525000	2.49491	0.0310036	0.0250048
P2RY8	chrX	Xp22.33; Yp11.3	1518751	1531250	2.49491	0.0310036	0.0250048
P2RY8	chrX	Xp22.33; Yp11.3	1525001	1537500	2.49491	0.0310036	0.0250048
P2RY8	chrX	Xp22.33; Yp11.3	1531251	1543750	2.49491	0.0310036	0.0250048
Hs.149244	chr17	N/A	48431251	48443750	2.49241	0.0310036	0.0250048
Hs.149244	chr17	N/A	48437501	48450000	2.49241	0.0310036	0.0250048
Hs.149244	chr17	N/A	48443751	48456250	2.49241	0.0310036	0.0250048
Hs.149244	chr17	N/A	48450001	48462500	2.49241	0.0310036	0.0250048
Hs.149244	chr17	N/A	48456251	48468750	2.49241	0.0310036	0.0250048
Hs.149244	chr17	N/A	48462501	48475000	2.49241	0.0310036	0.0250048
Hs.444580	chr14	N/A	56443751	56456250	2.49041	0.0310036	0.0250048
Hs.444580	chr14	N/A	56450001	56462500	2.49041	0.0310036	0.0250048
LOC100190986	chr16	16p12.2	21431251	21443750	2.48978	0.0310036	0.0250048
C20orf197	chr20	20q13.33	60050001	60062500	2.48972	0.0310036	0.0250048
C20orf197	chr20	20q13.33	60068751	60081250	2.48972	0.0310036	0.0250048
MYRFL	chr12	12q15	69843751	69856250	2.47676	0.0310036	0.0250048
MYRFL	chr12	12q15	69850001	69862500	2.47676	0.0310036	0.0250048
MYRFL	chr12	12q15	69856251	69868750	2.47676	0.0310036	0.0250048
MYRFL	chr12	12q15	69862501	69875000	2.47676	0.0310036	0.0250048
MYRFL	chr12	12q15	69868751	69881250	2.47676	0.0310036	0.0250048
MYRFL	chr12	12q15	69875001	69887500	2.47676	0.0310036	0.0250048
MYRFL	chr12	12q15	69881251	69893750	2.47676	0.0310036	0.0250048
MYRFL	chr12	12q15	69887501	69900000	2.47676	0.0310036	0.0250048
MYRFL	chr12	12q15	69893751	69906250	2.47676	0.0310036	0.0250048
MYRFL	chr12	12q15	69900001	69912500	2.47676	0.0310036	0.0250048
MYRFL	chr12	12q15	69906251	69918750	2.47676	0.0310036	0.0250048
MYRFL	chr12	12q15	69912501	69925000	2.47676	0.0310036	0.0250048
MYRFL	chr12	12q15	69918751	69931250	2.47676	0.0310036	0.0250048
MYRFL	chr12	12q15	69925001	69937500	2.47676	0.0310036	0.0250048
MYRFL	chr12	12q15	69931251	69943750	2.47676	0.0310036	0.0250048
MYRFL	chr12	12q15	69937501	69950000	2.47676	0.0310036	0.0250048
MYRFL	chr12	12q15	69943751	69956250	2.47676	0.0310036	0.0250048
MYRFL	chr12	12q15	69950001	69962500	2.47676	0.0310036	0.0250048
MYRFL	chr12	12q15	69956251	69968750	2.47676	0.0310036	0.0250048
Hs.729580	chr10	N/A	11662501	11675000	2.47653	0.0310036	0.0250048
Hs.729580	chr10	N/A	11668751	11681250	2.47653	0.0310036	0.0250048
Hs.729580	chr10	N/A	11675001	11687500	2.47653	0.0310036	0.0250048
Hs.535227	chr1	N/A	185550001	185562500	2.47558	0.0310036	0.0250048
Hs.535227	chr1	N/A	185556251	185568750	2.47558	0.0310036	0.0250048
Hs.535227	chr1	N/A	185562501	185575000	2.47558	0.0310036	0.0250048
Hs.535227	chr1	N/A	185568751	185581250	2.47558	0.0310036	0.0250048
Hs.535227	chr1	N/A	185575001	185587500	2.47558	0.0310036	0.0250048
Hs.535227	chr1	N/A	185581251	185593750	2.47558	0.0310036	0.0250048
Hs.535227	chr1	N/A	185587501	185600000	2.47558	0.0310036	0.0250048
Hs.535227	chr1	N/A	185593751	185606250	2.47558	0.0310036	0.0250048
Hs.535227	chr1	N/A	185600001	185612500	2.47558	0.0310036	0.0250048
Hs.535227	chr1	N/A	185606251	185618750	2.47558	0.0310036	0.0250048
Hs.535227	chr1	N/A	185612501	185625000	2.47558	0.0310036	0.0250048
Hs.535227	chr1	N/A	185618751	185631250	2.47558	0.0310036	0.0250048
Hs.535227	chr1	N/A	185625001	185637500	2.47558	0.0310036	0.0250048
Hs.639477	chr2	N/A	111256251	111268750	2.4728	0.0310036	0.0250048
Hs.639477	chr2	N/A	111262501	111275000	2.4728	0.0310036	0.0250048
Hs.385663	chr12	N/A	126912501	126925000	2.47108	0.0310036	0.0250048
Hs.385663	chr12	N/A	126918751	126931250	2.47108	0.0310036	0.0250048
Hs.385663	chr12	N/A	126925001	126937500	2.47108	0.0310036	0.0250048
Hs.385663	chr12	N/A	126931251	126943750	2.47108	0.0310036	0.0250048
Hs.385663	chr12	N/A	126937501	126950000	2.47108	0.0310036	0.0250048
Hs.385663	chr12	N/A	126943751	126956250	2.47108	0.0310036	0.0250048
Hs.385663	chr12	N/A	126950001	126962500	2.47108	0.0310036	0.0250048
Hs.385663	chr12	N/A	126956251	126968750	2.47108	0.0310036	0.0250048
Hs.385663	chr12	N/A	126962501	126975000	2.47108	0.0310036	0.0250048
Hs.385663	chr12	N/A	126968751	126981250	2.47108	0.0310036	0.0250048
Hs.385663	chr12	N/A	126975001	126987500	2.47108	0.0310036	0.0250048
Hs.385663	chr12	N/A	126981251	126993750	2.47108	0.0310036	0.0250048
Hs.385663	chr12	N/A	126987501	127000000	2.47108	0.0310036	0.0250048
Hs.385663	chr12	N/A	126993751	127006250	2.47108	0.0310036	0.0250048
Hs.385663	chr12	N/A	127000001	127012500	2.47108	0.0310036	0.0250048
Hs.385663	chr12	N/A	127006251	127018750	2.47108	0.0310036	0.0250048
Hs.385663	chr12	N/A	127012501	127025000	2.47108	0.0310036	0.0250048
Hs.385663	chr12	N/A	127018751	127031250	2.47108	0.0310036	0.0250048
Hs.385663	chr12	N/A	127025001	127037500	2.47108	0.0310036	0.0250048
Hs.385663	chr12	N/A	127031251	127043750	2.47108	0.0310036	0.0250048
Hs.385663	chr12	N/A	127037501	127050000	2.47108	0.0310036	0.0250048
Hs.385663	chr12	N/A	127043751	127056250	2.47108	0.0310036	0.0250048
Hs.385663	chr12	N/A	127050001	127062500	2.47108	0.0310036	0.0250048
Hs.385663	chr12	N/A	127056251	127068750	2.47108	0.0310036	0.0250048
TEFM	chr17	N/A	30900001	30912500	2.47103	0.0310036	0.0250048
TEFM	chr17	N/A	30906251	30918750	2.47103	0.0310036	0.0250048
LOC100288069	chr1	1p36.33	756251	768750	2.46851	0.0310036	0.0250048
LOC100288069	chr1	1p36.33	762501	775000	2.46851	0.0310036	0.0250048
LOC100288069	chr1	1p36.33	768751	781250	2.46851	0.0310036	0.0250048
LOC100288069	chr1	1p36.33	775001	787500	2.46851	0.0310036	0.0250048
C14orf180	chr14	14q32.33	104568751	104581250	2.45014	0.0310036	0.0250048
C14orf180	chr14	14q32.33	104575001	104587500	2.45014	0.0310036	0.0250048
NPIPB15	chr16	16q23.1	74368751	74381250	2.44926	0.0310036	0.0250048
NPIPB15	chr16	16q23.1	74375001	74387500	2.44926	0.0310036	0.0250048
NPIPB15	chr16	16q23.1	74381251	74393750	2.44926	0.0310036	0.0250048
NPIPB15	chr16	16q23.1	74387501	74400000	2.44926	0.0310036	0.0250048
C19orf18	chr19	19q13.43	57950001	57962500	2.44922	0.0310036	0.0250048
C19orf18	chr19	19q13.43	57956251	57968750	2.44922	0.0310036	0.0250048
C19orf18	chr19	19q13.43	57962501	57975000	2.44922	0.0310036	0.0250048
MGC34800	chr16	16p11.2	35012501	35025000	2.44527	0.0310036	0.0250048
MGC34800	chr16	16p11.2	35018751	35031250	2.44527	0.0310036	0.0250048
GLB1L3	chr11	11q25	134268751	134281250	2.44425	0.0310036	0.0250048
GLB1L3	chr11	11q25	134275001	134287500	2.44425	0.0310036	0.0250048
GLB1L3	chr11	11q25	134281251	134293750	2.44425	0.0310036	0.0250048
GLB1L3	chr11	11q25	134287501	134300000	2.44425	0.0310036	0.0250048
GLB1L3	chr11	11q25	134293751	134306250	2.44425	0.0310036	0.0250048
GLB1L3	chr11	11q25	134300001	134312500	2.44425	0.0310036	0.0250048
GLB1L3	chr11	11q25	134306251	134318750	2.44425	0.0310036	0.0250048
GLB1L3	chr11	11q25	134312501	134325000	2.44425	0.0310036	0.0250048
GLB1L3	chr11	11q25	134318751	134331250	2.44425	0.0310036	0.0250048
LINC00307	chr21	21q22.11	30200001	30212500	2.43924	0.0310036	0.0250048
Hs.638929	chr1	N/A	230875001	230887500	2.43483	0.0310036	0.0250048
Hs.555130	chr11	N/A	23750001	23762500	2.43377	0.0310036	0.0250048
Hs.555130	chr11	N/A	23756251	23768750	2.43377	0.0310036	0.0250048
Hs.555130	chr11	N/A	23762501	23775000	2.43377	0.0310036	0.0250048
Hs.555130	chr11	N/A	23768751	23781250	2.43377	0.0310036	0.0250048
Hs.555130	chr11	N/A	23775001	23787500	2.43377	0.0310036	0.0250048
Hs.555130	chr11	N/A	23781251	23793750	2.43377	0.0310036	0.0250048
Hs.555130	chr11	N/A	23787501	23800000	2.43377	0.0310036	0.0250048
Hs.555130	chr11	N/A	23793751	23806250	2.43377	0.0310036	0.0250048
Hs.555130	chr11	N/A	23800001	23812500	2.43377	0.0310036	0.0250048
TEX101	chr19	19q13.31	43381251	43393750	2.42847	0.0310036	0.0250048
TEX101	chr19	19q13.31	43387501	43400000	2.42847	0.0310036	0.0250048
TEX101	chr19	19q13.31	43393751	43406250	2.42847	0.0310036	0.0250048
TEX101	chr19	19q13.31	43400001	43412500	2.42847	0.0310036	0.0250048
TEX101	chr19	19q13.31	43406251	43418750	2.42847	0.0310036	0.0250048
TEX101	chr19	19q13.31	43412501	43425000	2.42847	0.0310036	0.0250048
ZNF543	chr19	19q13.43	57312501	57325000	2.42685	0.0310036	0.0250048
ZNF543	chr19	19q13.43	57318751	57331250	2.42685	0.0310036	0.0250048
ZNF543	chr19	19q13.43	57325001	57337500	2.42685	0.0310036	0.0250048
Hs.650046	chr11	N/A	41650001	41662500	2.42406	0.0310036	0.0250048
Hs.650046	chr11	N/A	41656251	41668750	2.42406	0.0310036	0.0250048
SAMD3	chr6	6q23.1	130143751	130156250	2.42232	0.0310036	0.0250048
SAMD3	chr6	6q23.1	130150001	130162500	2.42232	0.0310036	0.0250048
SAMD3	chr6	6q23.1	130156251	130168750	2.42232	0.0310036	0.0250048
SAMD3	chr6	6q23.1	130162501	130175000	2.42232	0.0310036	0.0250048
SAMD3	chr6	6q23.1	130168751	130181250	2.42232	0.0310036	0.0250048
SAMD3	chr6	6q23.1	130187501	130200000	2.42232	0.0310036	0.0250048
SAMD3	chr6	6q23.1	130193751	130206250	2.42232	0.0310036	0.0250048
SAMD3	chr6	6q23.1	130200001	130212500	2.42232	0.0310036	0.0250048
SAMD3	chr6	6q23.1	130206251	130218750	2.42232	0.0310036	0.0250048
SAMD3	chr6	6q23.1	130212501	130225000	2.42232	0.0310036	0.0250048
SAMD3	chr6	6q23.1	130218751	130231250	2.42232	0.0310036	0.0250048
SAMD3	chr6	6q23.1	130225001	130237500	2.42232	0.0310036	0.0250048
SAMD3	chr6	6q23.1	130231251	130243750	2.42232	0.0310036	0.0250048
SAMD3	chr6	6q23.1	130237501	130250000	2.42232	0.0310036	0.0250048
SAMD3	chr6	6q23.1	130243751	130256250	2.42232	0.0310036	0.0250048
SAMD3	chr6	6q23.1	130250001	130262500	2.42232	0.0310036	0.0250048
SAMD3	chr6	6q23.1	130256251	130268750	2.42232	0.0310036	0.0250048
SAMD3	chr6	6q23.1	130262501	130275000	2.42232	0.0310036	0.0250048
SAMD3	chr6	6q23.1	130268751	130281250	2.42232	0.0310036	0.0250048
SAMD3	chr6	6q23.1	130275001	130287500	2.42232	0.0310036	0.0250048
SAMD3	chr6	6q23.1	130281251	130293750	2.42232	0.0310036	0.0250048
SAMD3	chr6	6q23.1	130287501	130300000	2.42232	0.0310036	0.0250048
SAMD3	chr6	6q23.1	130293751	130306250	2.42232	0.0310036	0.0250048
SAMD3	chr6	6q23.1	130300001	130312500	2.42232	0.0310036	0.0250048
SAMD3	chr6	6q23.1	130306251	130318750	2.42232	0.0310036	0.0250048
SAMD3	chr6	6q23.1	130312501	130325000	2.42232	0.0310036	0.0250048
SAMD3	chr6	6q23.1	130318751	130331250	2.42232	0.0310036	0.0250048
SAMD3	chr6	6q23.1	130325001	130337500	2.42232	0.0310036	0.0250048
SAMD3	chr6	6q23.1	130331251	130343750	2.42232	0.0310036	0.0250048
SAMD3	chr6	6q23.1	130337501	130350000	2.42232	0.0310036	0.0250048
SAMD3	chr6	6q23.1	130343751	130356250	2.42232	0.0310036	0.0250048
SAMD3	chr6	6q23.1	130350001	130362500	2.42232	0.0310036	0.0250048
CXCR4	chr2	2q21	136106251	136118750	2.42065	0.0310036	0.0250048
CXCR4	chr2	2q21	136112501	136125000	2.42065	0.0310036	0.0250048
GBP4	chr1	1p22.2	89168751	89181250	2.41679	0.0310036	0.0250048
GBP4	chr1	1p22.2	89175001	89187500	2.41679	0.0310036	0.0250048
GBP4	chr1	1p22.2	89181251	89193750	2.41679	0.0310036	0.0250048
GBP4	chr1	1p22.2	89187501	89200000	2.41679	0.0310036	0.0250048
GBP4	chr1	1p22.2	89193751	89206250	2.41679	0.0310036	0.0250048
Hs.673190	chrX	N/A	120868751	120881250	2.41675	0.0310036	0.0250048
Hs.673190	chrX	N/A	120875001	120887500	2.41675	0.0310036	0.0250048
Hs.673190	chrX	N/A	120881251	120893750	2.41675	0.0310036	0.0250048
Hs.673190	chrX	N/A	120887501	120900000	2.41675	0.0310036	0.0250048
Hs.673190	chrX	N/A	120893751	120906250	2.41675	0.0310036	0.0250048
Hs.673190	chrX	N/A	120900001	120912500	2.41675	0.0310036	0.0250048
Hs.673190	chrX	N/A	120906251	120918750	2.41675	0.0310036	0.0250048
Hs.673190	chrX	N/A	120912501	120925000	2.41675	0.0310036	0.0250048
Hs.673190	chrX	N/A	120918751	120931250	2.41675	0.0310036	0.0250048
Hs.673190	chrX	N/A	120925001	120937500	2.41675	0.0310036	0.0250048
Hs.673190	chrX	N/A	120931251	120943750	2.41675	0.0310036	0.0250048
Hs.673190	chrX	N/A	120937501	120950000	2.41675	0.0310036	0.0250048
Hs.673190	chrX	N/A	120943751	120956250	2.41675	0.0310036	0.0250048
Hs.673190	chrX	N/A	120950001	120962500	2.41675	0.0310036	0.0250048
Hs.673190	chrX	N/A	120956251	120968750	2.41675	0.0310036	0.0250048
Hs.673190	chrX	N/A	120962501	120975000	2.41675	0.0310036	0.0250048
Hs.673190	chrX	N/A	120968751	120981250	2.41675	0.0310036	0.0250048
Hs.673190	chrX	N/A	120975001	120987500	2.41675	0.0310036	0.0250048
Hs.673190	chrX	N/A	120981251	120993750	2.41675	0.0310036	0.0250048
Hs.478363	chr3	N/A	178518751	178531250	2.40911	0.0310036	0.0250048
NIPAL1	chr4	4p12	48018751	48031250	2.40827	0.0310036	0.0250048
NIPAL1	chr4	4p12	48025001	48037500	2.40827	0.0310036	0.0250048
NIPAL1	chr4	4p12	48031251	48043750	2.40827	0.0310036	0.0250048
Hs.365071	chr12	N/A	62606251	62618750	2.40766	0.0310036	0.0250048
Hs.365071	chr12	N/A	62612501	62625000	2.40766	0.0310036	0.0250048
Hs.22495	chr8	N/A	60400001	60412500	2.40763	0.0310036	0.0250048
Hs.22495	chr8	N/A	60406251	60418750	2.40763	0.0310036	0.0250048
Hs.22495	chr8	N/A	60412501	60425000	2.40763	0.0310036	0.0250048
LOC100996902	chr2	N/A	38425001	38437500	2.4009	0.0310036	0.0250048
LOC100996902	chr2	N/A	38431251	38443750	2.4009	0.0310036	0.0250048
CNBD1	chr8	8q21.3	86856251	86868750	2.39886	0.0310036	0.0250048
CNBD1	chr8	8q21.3	86862501	86875000	2.39886	0.0310036	0.0250048
CNBD1	chr8	8q21.3	86868751	86881250	2.39886	0.0310036	0.0250048
CNBD1	chr8	8q21.3	86875001	86887500	2.39886	0.0310036	0.0250048
CNBD1	chr8	8q21.3	86881251	86893750	2.39886	0.0310036	0.0250048
CNBD1	chr8	8q21.3	86887501	86900000	2.39886	0.0310036	0.0250048
CNBD1	chr8	8q21.3	86893751	86906250	2.39886	0.0310036	0.0250048
CNBD1	chr8	8q21.3	86900001	86912500	2.39886	0.0310036	0.0250048
CNBD1	chr8	8q21.3	86906251	86918750	2.39886	0.0310036	0.0250048
CNBD1	chr8	8q21.3	86912501	86925000	2.39886	0.0310036	0.0250048
CNBD1	chr8	8q21.3	86918751	86931250	2.39886	0.0310036	0.0250048
CNBD1	chr8	8q21.3	86925001	86937500	2.39886	0.0310036	0.0250048
CNBD1	chr8	8q21.3	86931251	86943750	2.39886	0.0310036	0.0250048
CNBD1	chr8	8q21.3	86937501	86950000	2.39886	0.0310036	0.0250048
CNBD1	chr8	8q21.3	86943751	86956250	2.39886	0.0310036	0.0250048
CNBD1	chr8	8q21.3	86950001	86962500	2.39886	0.0310036	0.0250048
CNBD1	chr8	8q21.3	86956251	86968750	2.39886	0.0310036	0.0250048
CNBD1	chr8	8q21.3	86962501	86975000	2.39886	0.0310036	0.0250048
CNBD1	chr8	8q21.3	86968751	86981250	2.39886	0.0310036	0.0250048
CNBD1	chr8	8q21.3	86975001	86987500	2.39886	0.0310036	0.0250048
CNBD1	chr8	8q21.3	86981251	86993750	2.39886	0.0310036	0.0250048
CNBD1	chr8	8q21.3	86987501	87000000	2.39886	0.0310036	0.0250048
CNBD1	chr8	8q21.3	86993751	87006250	2.39886	0.0310036	0.0250048
CNBD1	chr8	8q21.3	87000001	87012500	2.39886	0.0310036	0.0250048
CNBD1	chr8	8q21.3	87006251	87018750	2.39886	0.0310036	0.0250048
CNBD1	chr8	8q21.3	87012501	87025000	2.39886	0.0310036	0.0250048
CNBD1	chr8	8q21.3	87018751	87031250	2.39886	0.0310036	0.0250048
CNBD1	chr8	8q21.3	87025001	87037500	2.39886	0.0310036	0.0250048
CNBD1	chr8	8q21.3	87031251	87043750	2.39886	0.0310036	0.0250048
CNBD1	chr8	8q21.3	87037501	87050000	2.39886	0.0310036	0.0250048
CNBD1	chr8	8q21.3	87043751	87056250	2.39886	0.0310036	0.0250048
CNBD1	chr8	8q21.3	87050001	87062500	2.39886	0.0310036	0.0250048
CNBD1	chr8	8q21.3	87056251	87068750	2.39886	0.0310036	0.0250048
CNBD1	chr8	8q21.3	87062501	87075000	2.39886	0.0310036	0.0250048
CNBD1	chr8	8q21.3	87068751	87081250	2.39886	0.0310036	0.0250048
CNBD1	chr8	8q21.3	87075001	87087500	2.39886	0.0310036	0.0250048
CNBD1	chr8	8q21.3	87081251	87093750	2.39886	0.0310036	0.0250048
CNBD1	chr8	8q21.3	87087501	87100000	2.39886	0.0310036	0.0250048
CNBD1	chr8	8q21.3	87093751	87106250	2.39886	0.0310036	0.0250048
CNBD1	chr8	8q21.3	87100001	87112500	2.39886	0.0310036	0.0250048
CNBD1	chr8	8q21.3	87106251	87118750	2.39886	0.0310036	0.0250048
CNBD1	chr8	8q21.3	87112501	87125000	2.39886	0.0310036	0.0250048
CNBD1	chr8	8q21.3	87118751	87131250	2.39886	0.0310036	0.0250048
CNBD1	chr8	8q21.3	87125001	87137500	2.39886	0.0310036	0.0250048
CNBD1	chr8	8q21.3	87131251	87143750	2.39886	0.0310036	0.0250048
CNBD1	chr8	8q21.3	87137501	87150000	2.39886	0.0310036	0.0250048
CNBD1	chr8	8q21.3	87143751	87156250	2.39886	0.0310036	0.0250048
CNBD1	chr8	8q21.3	87150001	87162500	2.39886	0.0310036	0.0250048
CNBD1	chr8	8q21.3	87156251	87168750	2.39886	0.0310036	0.0250048
CNBD1	chr8	8q21.3	87162501	87175000	2.39886	0.0310036	0.0250048
CNBD1	chr8	8q21.3	87168751	87181250	2.39886	0.0310036	0.0250048
CNBD1	chr8	8q21.3	87175001	87187500	2.39886	0.0310036	0.0250048
CNBD1	chr8	8q21.3	87181251	87193750	2.39886	0.0310036	0.0250048
CNBD1	chr8	8q21.3	87187501	87200000	2.39886	0.0310036	0.0250048
CNBD1	chr8	8q21.3	87193751	87206250	2.39886	0.0310036	0.0250048
CNBD1	chr8	8q21.3	87200001	87212500	2.39886	0.0310036	0.0250048
CNBD1	chr8	8q21.3	87206251	87218750	2.39886	0.0310036	0.0250048
CNBD1	chr8	8q21.3	87212501	87225000	2.39886	0.0310036	0.0250048
CNBD1	chr8	8q21.3	87218751	87231250	2.39886	0.0310036	0.0250048
CNBD1	chr8	8q21.3	87225001	87237500	2.39886	0.0310036	0.0250048
CNBD1	chr8	8q21.3	87231251	87243750	2.39886	0.0310036	0.0250048
CNBD1	chr8	8q21.3	87237501	87250000	2.39886	0.0310036	0.0250048
CNBD1	chr8	8q21.3	87243751	87256250	2.39886	0.0310036	0.0250048
CNBD1	chr8	8q21.3	87250001	87262500	2.39886	0.0310036	0.0250048
CNBD1	chr8	8q21.3	87256251	87268750	2.39886	0.0310036	0.0250048
CNBD1	chr8	8q21.3	87262501	87275000	2.39886	0.0310036	0.0250048
CNBD1	chr8	8q21.3	87268751	87281250	2.39886	0.0310036	0.0250048
CNBD1	chr8	8q21.3	87275001	87287500	2.39886	0.0310036	0.0250048
CNBD1	chr8	8q21.3	87281251	87293750	2.39886	0.0310036	0.0250048
CNBD1	chr8	8q21.3	87287501	87300000	2.39886	0.0310036	0.0250048
CNBD1	chr8	8q21.3	87293751	87306250	2.39886	0.0310036	0.0250048
CNBD1	chr8	8q21.3	87300001	87312500	2.39886	0.0310036	0.0250048
CNBD1	chr8	8q21.3	87306251	87318750	2.39886	0.0310036	0.0250048
CNBD1	chr8	8q21.3	87312501	87325000	2.39886	0.0310036	0.0250048
CNBD1	chr8	8q21.3	87318751	87331250	2.39886	0.0310036	0.0250048
CNBD1	chr8	8q21.3	87325001	87337500	2.39886	0.0310036	0.0250048
CNBD1	chr8	8q21.3	87331251	87343750	2.39886	0.0310036	0.0250048
CNBD1	chr8	8q21.3	87337501	87350000	2.39886	0.0310036	0.0250048
CNBD1	chr8	8q21.3	87343751	87356250	2.39886	0.0310036	0.0250048
CNBD1	chr8	8q21.3	87350001	87362500	2.39886	0.0310036	0.0250048
CNBD1	chr8	8q21.3	87356251	87368750	2.39886	0.0310036	0.0250048
CNBD1	chr8	8q21.3	87362501	87375000	2.39886	0.0310036	0.0250048
CNBD1	chr8	8q21.3	87368751	87381250	2.39886	0.0310036	0.0250048
CNBD1	chr8	8q21.3	87375001	87387500	2.39886	0.0310036	0.0250048
CNBD1	chr8	8q21.3	87381251	87393750	2.39886	0.0310036	0.0250048
CNBD1	chr8	8q21.3	87387501	87400000	2.39886	0.0310036	0.0250048
CNBD1	chr8	8q21.3	87393751	87406250	2.39886	0.0310036	0.0250048
CNBD1	chr8	8q21.3	87400001	87412500	2.39886	0.0310036	0.0250048
CNBD1	chr8	8q21.3	87406251	87418750	2.39886	0.0310036	0.0250048
CNBD1	chr8	8q21.3	87412501	87425000	2.39886	0.0310036	0.0250048
CNBD1	chr8	8q21.3	87418751	87431250	2.39886	0.0310036	0.0250048
CNBD1	chr8	8q21.3	87425001	87437500	2.39886	0.0310036	0.0250048
CNBD1	chr8	8q21.3	87431251	87443750	2.39886	0.0310036	0.0250048
CNBD1	chr8	8q21.3	87437501	87450000	2.39886	0.0310036	0.0250048
CNBD1	chr8	8q21.3	87443751	87456250	2.39886	0.0310036	0.0250048
CNBD1	chr8	8q21.3	87450001	87462500	2.39886	0.0310036	0.0250048
CNBD1	chr8	8q21.3	87456251	87468750	2.39886	0.0310036	0.0250048
CNBD1	chr8	8q21.3	87462501	87475000	2.39886	0.0310036	0.0250048
CNBD1	chr8	8q21.3	87468751	87481250	2.39886	0.0310036	0.0250048
CNBD1	chr8	8q21.3	87475001	87487500	2.39886	0.0310036	0.0250048
CNBD1	chr8	8q21.3	87481251	87493750	2.39886	0.0310036	0.0250048
CNBD1	chr8	8q21.3	87487501	87500000	2.39886	0.0310036	0.0250048
ZNF160	chr19	19q13.42	53056251	53068750	2.38804	0.0310036	0.0250048
ZNF160	chr19	19q13.42	53062501	53075000	2.38804	0.0310036	0.0250048
ZNF160	chr19	19q13.42	53068751	53081250	2.38804	0.0310036	0.0250048
ZNF160	chr19	19q13.42	53075001	53087500	2.38804	0.0310036	0.0250048
ZNF160	chr19	19q13.42	53081251	53093750	2.38804	0.0310036	0.0250048
ZNF160	chr19	19q13.42	53087501	53100000	2.38804	0.0310036	0.0250048
ZNF160	chr19	19q13.42	53093751	53106250	2.38804	0.0310036	0.0250048
XAGE1D	chrX	Xp11.22	52518751	52531250	2.38782	0.0310036	0.0250048
XAGE1D	chrX	Xp11.22	52525001	52537500	2.38782	0.0310036	0.0250048
XAGE1D	chrX	Xp11.22	52531251	52543750	2.38782	0.0310036	0.0250048
EVA1A	chr2	2p12	75481251	75493750	2.38407	0.0310036	0.0250048
EVA1A	chr2	2p12	75487501	75500000	2.38407	0.0310036	0.0250048
EVA1A	chr2	2p12	75493751	75506250	2.38407	0.0310036	0.0250048
EVA1A	chr2	2p12	75500001	75512500	2.38407	0.0310036	0.0250048
EVA1A	chr2	2p12	75506251	75518750	2.38407	0.0310036	0.0250048
EVA1A	chr2	2p12	75512501	75525000	2.38407	0.0310036	0.0250048
EVA1A	chr2	2p12	75518751	75531250	2.38407	0.0310036	0.0250048
EVA1A	chr2	2p12	75525001	75537500	2.38407	0.0310036	0.0250048
EVA1A	chr2	2p12	75531251	75543750	2.38407	0.0310036	0.0250048
EVA1A	chr2	2p12	75537501	75550000	2.38407	0.0310036	0.0250048
EVA1A	chr2	2p12	75543751	75556250	2.38407	0.0310036	0.0250048
EVA1A	chr2	2p12	75550001	75562500	2.38407	0.0310036	0.0250048
EVA1A	chr2	2p12	75556251	75568750	2.38407	0.0310036	0.0250048
EVA1A	chr2	2p12	75562501	75575000	2.38407	0.0310036	0.0250048
EVA1A	chr2	2p12	75568751	75581250	2.38407	0.0310036	0.0250048
Hs.593807	chr8	N/A	6643751	6656250	2.37656	0.0310036	0.0250048
Hs.593807	chr8	N/A	6650001	6662500	2.37656	0.0310036	0.0250048
Hs.593807	chr8	N/A	6656251	6668750	2.37656	0.0310036	0.0250048
Hs.593807	chr8	N/A	6662501	6675000	2.37656	0.0310036	0.0250048
Hs.593807	chr8	N/A	6668751	6681250	2.37656	0.0310036	0.0250048
Hs.593807	chr8	N/A	6675001	6687500	2.37656	0.0310036	0.0250048
Hs.593807	chr8	N/A	6681251	6693750	2.37656	0.0310036	0.0250048
Hs.593807	chr8	N/A	6687501	6700000	2.37656	0.0310036	0.0250048
Hs.593807	chr8	N/A	6693751	6706250	2.37656	0.0310036	0.0250048
Hs.256080	chr7	N/A	20287501	20300000	2.36945	0.0310036	0.0250048
Hs.256080	chr7	N/A	20293751	20306250	2.36945	0.0310036	0.0250048
Hs.256080	chr7	N/A	20300001	20312500	2.36945	0.0310036	0.0250048
Hs.256080	chr7	N/A	20306251	20318750	2.36945	0.0310036	0.0250048
LINC00620	chr3	3p25.1	13643751	13656250	2.36841	0.0310036	0.0250048
LINC00620	chr3	3p25.1	13650001	13662500	2.36841	0.0310036	0.0250048
LINC00620	chr3	3p25.1	13656251	13668750	2.36841	0.0310036	0.0250048
LINC00620	chr3	3p25.1	13662501	13675000	2.36841	0.0310036	0.0250048
LINC00620	chr3	3p25.1	13668751	13681250	2.36841	0.0310036	0.0250048
LINC00620	chr3	3p25.1	13675001	13687500	2.36841	0.0310036	0.0250048
LINC00620	chr3	3p25.1	13681251	13693750	2.36841	0.0310036	0.0250048
LINC00620	chr3	3p25.1	13687501	13700000	2.36841	0.0310036	0.0250048
LINC00620	chr3	3p25.1	13693751	13706250	2.36841	0.0310036	0.0250048
LINC00620	chr3	3p25.1	13700001	13712500	2.36841	0.0310036	0.0250048
LINC00620	chr3	3p25.1	13706251	13718750	2.36841	0.0310036	0.0250048
LINC00620	chr3	3p25.1	13712501	13725000	2.36841	0.0310036	0.0250048
LINC00620	chr3	3p25.1	13718751	13731250	2.36841	0.0310036	0.0250048
LINC00620	chr3	3p25.1	13725001	13737500	2.36841	0.0310036	0.0250048
LINC00620	chr3	3p25.1	13731251	13743750	2.36841	0.0310036	0.0250048
LINC00620	chr3	3p25.1	13737501	13750000	2.36841	0.0310036	0.0250048
LINC00620	chr3	3p25.1	13743751	13756250	2.36841	0.0310036	0.0250048
Hs.434806	chr2	N/A	20850001	20862500	2.36833	0.0310036	0.0250048
Hs.434806	chr2	N/A	20856251	20868750	2.36833	0.0310036	0.0250048
LINC00658	chr20	N/A	5425001	5437500	2.3612	0.0310036	0.0250048
LINC00658	chr20	N/A	5431251	5443750	2.3612	0.0310036	0.0250048
LINC00658	chr20	N/A	5437501	5450000	2.3612	0.0310036	0.0250048
LINC00658	chr20	N/A	5443751	5456250	2.3612	0.0310036	0.0250048
LINC00858	chr10	10q23.1	84268751	84281250	2.36096	0.0310036	0.0250048
LINC00858	chr10	10q23.1	84275001	84287500	2.36096	0.0310036	0.0250048
LINC00858	chr10	10q23.1	84281251	84293750	2.36096	0.0310036	0.0250048
LINC00858	chr10	10q23.1	84287501	84300000	2.36096	0.0310036	0.0250048
LINC00858	chr10	10q23.1	84293751	84306250	2.36096	0.0310036	0.0250048
GAPT	chr5	5q11.2	58481251	58493750	2.35577	0.0310036	0.0250048
GAPT	chr5	5q11.2	58487501	58500000	2.35577	0.0310036	0.0250048
GAPT	chr5	5q11.2	58493751	58506250	2.35577	0.0310036	0.0250048
SUSD2	chr22	22q11-q12	24181251	24193750	2.35081	0.0310036	0.0250048
SUSD2	chr22	22q11-q12	24187501	24200000	2.35081	0.0310036	0.0250048
KLHL6	chr3	3q27.3	183493751	183506250	2.35041	0.0310036	0.0250048
KLHL6	chr3	3q27.3	183500001	183512500	2.35041	0.0310036	0.0250048
KLHL6	chr3	3q27.3	183506251	183518750	2.35041	0.0310036	0.0250048
KLHL6	chr3	3q27.3	183512501	183525000	2.35041	0.0310036	0.0250048
KLHL6	chr3	3q27.3	183518751	183531250	2.35041	0.0310036	0.0250048
KLHL6	chr3	3q27.3	183525001	183537500	2.35041	0.0310036	0.0250048
KLHL6	chr3	3q27.3	183531251	183543750	2.35041	0.0310036	0.0250048
KLHL6	chr3	3q27.3	183537501	183550000	2.35041	0.0310036	0.0250048
KLHL6	chr3	3q27.3	183543751	183556250	2.35041	0.0310036	0.0250048
KLHL6	chr3	3q27.3	183550001	183562500	2.35041	0.0310036	0.0250048
Hs.605998	chr12	N/A	49275001	49287500	2.3485	0.0310036	0.0250048
GABRR3	chr3	3q11.2	97975001	97987500	2.34534	0.0310036	0.0250048
GABRR3	chr3	3q11.2	97981251	97993750	2.34534	0.0310036	0.0250048
GABRR3	chr3	3q11.2	97987501	98000000	2.34534	0.0310036	0.0250048
GABRR3	chr3	3q11.2	97993751	98006250	2.34534	0.0310036	0.0250048
GABRR3	chr3	3q11.2	98000001	98012500	2.34534	0.0310036	0.0250048
GABRR3	chr3	3q11.2	98006251	98018750	2.34534	0.0310036	0.0250048
GABRR3	chr3	3q11.2	98012501	98025000	2.34534	0.0310036	0.0250048
GABRR3	chr3	3q11.2	98018751	98031250	2.34534	0.0310036	0.0250048
GABRR3	chr3	3q11.2	98025001	98037500	2.34534	0.0310036	0.0250048
GABRR3	chr3	3q11.2	98031251	98043750	2.34534	0.0310036	0.0250048
C8orf74	chr8	8p23.1	10662501	10675000	2.34479	0.0310036	0.0250048
C8orf74	chr8	8p23.1	10668751	10681250	2.34479	0.0310036	0.0250048
C8orf74	chr8	8p23.1	10675001	10687500	2.34479	0.0310036	0.0250048
C8orf74	chr8	8p23.1	10681251	10693750	2.34479	0.0310036	0.0250048
C8orf74	chr8	8p23.1	10687501	10700000	2.34479	0.0310036	0.0250048
C8orf74	chr8	8p23.1	10693751	10706250	2.34479	0.0310036	0.0250048
C8orf74	chr8	8p23.1	10700001	10712500	2.34479	0.0310036	0.0250048
SSX4	chrX	Xp11.23	48375001	48387500	2.33958	0.0310036	0.0250048
SSX4	chrX	Xp11.23	48381251	48393750	2.33958	0.0310036	0.0250048
SSX4	chrX	Xp11.23	48387501	48400000	2.33958	0.0310036	0.0250048
Hs.658686	chr4	N/A	143906251	143918750	2.33363	0.0310036	0.0250048
Hs.658686	chr4	N/A	143912501	143925000	2.33363	0.0310036	0.0250048
Hs.658686	chr4	N/A	143918751	143931250	2.33363	0.0310036	0.0250048
Hs.658686	chr4	N/A	143925001	143937500	2.33363	0.0310036	0.0250048
Hs.658686	chr4	N/A	143931251	143943750	2.33363	0.0310036	0.0250048
Hs.658686	chr4	N/A	143937501	143950000	2.33363	0.0310036	0.0250048
Hs.658686	chr4	N/A	143943751	143956250	2.33363	0.0310036	0.0250048
Hs.658686	chr4	N/A	143950001	143962500	2.33363	0.0310036	0.0250048
Hs.658686	chr4	N/A	143956251	143968750	2.33363	0.0310036	0.0250048
Hs.658686	chr4	N/A	143962501	143975000	2.33363	0.0310036	0.0250048
Hs.658686	chr4	N/A	143968751	143981250	2.33363	0.0310036	0.0250048
Hs.658686	chr4	N/A	143975001	143987500	2.33363	0.0310036	0.0250048
Hs.658686	chr4	N/A	143981251	143993750	2.33363	0.0310036	0.0250048
Hs.407557	chr8	N/A	57337501	57350000	2.32527	0.0310036	0.0250048
Hs.407557	chr8	N/A	57343751	57356250	2.32527	0.0310036	0.0250048
Hs.407557	chr8	N/A	57350001	57362500	2.32527	0.0310036	0.0250048
Hs.407557	chr8	N/A	57356251	57368750	2.32527	0.0310036	0.0250048
Hs.407557	chr8	N/A	57362501	57375000	2.32527	0.0310036	0.0250048
Hs.327170	chr2	N/A	97087501	97100000	2.31966	0.0310036	0.0250048
Hs.327170	chr2	N/A	97093751	97106250	2.31966	0.0310036	0.0250048
Hs.737351	chr20	N/A	40975001	40987500	2.31767	0.0310036	0.0250048
Hs.737351	chr20	N/A	40981251	40993750	2.31767	0.0310036	0.0250048
LOC100507630	chr2	N/A	24437501	24450000	2.31578	0.0310036	0.0250048
LOC100507630	chr2	N/A	24443751	24456250	2.31578	0.0310036	0.0250048
CASP16	chr16	16p13.3	3143751	3156250	2.31394	0.0310036	0.0250048
ADAMTSL5	chr19	19p13.3	1500001	1512500	2.30991	0.0310036	0.0250048
ADAMTSL5	chr19	19p13.3	1506251	1518750	2.30991	0.0310036	0.0250048
DDIT4	chr10	10q22.1	72262501	72275000	2.30963	0.0310036	0.0250048
DDIT4	chr10	10q22.1	72268751	72281250	2.30963	0.0310036	0.0250048
DDIT4	chr10	10q22.1	72275001	72287500	2.30963	0.0310036	0.0250048
C8orf31	chr8	8q24.3	143031251	143043750	2.3091	0.0310036	0.0250048
C8orf31	chr8	8q24.3	143037501	143050000	2.3091	0.0310036	0.0250048
C8orf31	chr8	8q24.3	143043751	143056250	2.3091	0.0310036	0.0250048
C8orf31	chr8	8q24.3	143050001	143062500	2.3091	0.0310036	0.0250048
AQP12A	chr2	2q37.3	240687501	240700000	2.30142	0.0310036	0.0250048
AQP12A	chr2	2q37.3	240693751	240706250	2.30142	0.0310036	0.0250048
SERPINB11	chr18	18q21.33	63693751	63706250	2.2977	0.0310036	0.0250048
SERPINB11	chr18	18q21.33	63700001	63712500	2.2977	0.0310036	0.0250048
SERPINB11	chr18	18q21.33	63706251	63718750	2.2977	0.0310036	0.0250048
SERPINB11	chr18	18q21.33	63712501	63725000	2.2977	0.0310036	0.0250048
SERPINB11	chr18	18q21.33	63718751	63731250	2.2977	0.0310036	0.0250048
FAM157A	chr3	3q29	198143751	198156250	2.29752	0.0310036	0.0250048
FAM157A	chr3	3q29	198150001	198162500	2.29752	0.0310036	0.0250048
FAM157A	chr3	3q29	198156251	198168750	2.29752	0.0310036	0.0250048
FAM157A	chr3	3q29	198162501	198175000	2.29752	0.0310036	0.0250048
FAM157A	chr3	3q29	198168751	198181250	2.29752	0.0310036	0.0250048
FAM157A	chr3	3q29	198175001	198187500	2.29752	0.0310036	0.0250048
FAM157A	chr3	3q29	198181251	198193750	2.29752	0.0310036	0.0250048
FAM157A	chr3	3q29	198187501	198200000	2.29752	0.0310036	0.0250048
FAM157A	chr3	3q29	198193751	198206250	2.29752	0.0310036	0.0250048
FAM157A	chr3	3q29	198200001	198212500	2.29752	0.0310036	0.0250048
FAM157A	chr3	3q29	198206251	198218750	2.29752	0.0310036	0.0250048
Hs.129003	chr15	N/A	79412501	79425000	2.29696	0.0310036	0.0250048
Hs.129003	chr15	N/A	79418751	79431250	2.29696	0.0310036	0.0250048
LINC00684	chrX	Xq13.2	72781251	72793750	2.29539	0.0310036	0.0250048
LINC00705	chr10	10p15.1	4643751	4656250	2.2895	0.0310036	0.0250048
LINC00705	chr10	10p15.1	4650001	4662500	2.2895	0.0310036	0.0250048
LINC00705	chr10	10p15.1	4656251	4668750	2.2895	0.0310036	0.0250048
Hs.696420	chr7	N/A	91856251	91868750	2.28273	0.0310036	0.0250048
GLYATL2	chr11	11q12.1	58825001	58837500	2.28135	0.0310036	0.0250048
GLYATL2	chr11	11q12.1	58831251	58843750	2.28135	0.0310036	0.0250048
GLYATL2	chr11	11q12.1	58837501	58850000	2.28135	0.0310036	0.0250048
GLYATL2	chr11	11q12.1	58843751	58856250	2.28135	0.0310036	0.0250048
Hs.745140	chr17	N/A	43406251	43418750	2.27912	0.0310036	0.0250048
LIMS3	chr2	2q13	109887501	109900000	2.27666	0.0310036	0.0250048
LIMS3	chr2	2q13	109893751	109906250	2.27666	0.0310036	0.0250048
LIMS3	chr2	2q13	109900001	109912500	2.27666	0.0310036	0.0250048
LIMS3	chr2	2q13	109906251	109918750	2.27666	0.0310036	0.0250048
LIMS3	chr2	2q13	109912501	109925000	2.27666	0.0310036	0.0250048
LIMS3	chr2	2q13	109918751	109931250	2.27666	0.0310036	0.0250048
LIMS3	chr2	2q13	109925001	109937500	2.27666	0.0310036	0.0250048
KIR3DL3	chr19	19q13.42	54712501	54725000	2.27301	0.0310036	0.0250048
KIR3DL3	chr19	19q13.42	54718751	54731250	2.27301	0.0310036	0.0250048
KIR3DL3	chr19	19q13.42	54725001	54737500	2.27301	0.0310036	0.0250048
Hs.263832	chr3	N/A	134318751	134331250	2.27124	0.0310036	0.0250048
Hs.263832	chr3	N/A	134325001	134337500	2.27124	0.0310036	0.0250048
CT45A3	chrX	Xq26.3	135750001	135762500	2.2665	0.0310036	0.0250048
CT45A3	chrX	Xq26.3	135756251	135768750	2.2665	0.0310036	0.0250048
CT45A3	chrX	Xq26.3	135762501	135775000	2.2665	0.0310036	0.0250048
CT45A3	chrX	Xq26.3	135768751	135781250	2.2665	0.0310036	0.0250048
CT45A3	chrX	Xq26.3	135775001	135787500	2.2665	0.0310036	0.0250048
AGBL1	chr15	15q25.3	86131251	86143750	2.26332	0.0310036	0.0250048
AGBL1	chr15	15q25.3	86137501	86150000	2.26332	0.0310036	0.0250048
AGBL1	chr15	15q25.3	86143751	86156250	2.26332	0.0310036	0.0250048
AGBL1	chr15	15q25.3	86150001	86162500	2.26332	0.0310036	0.0250048
AGBL1	chr15	15q25.3	86156251	86168750	2.26332	0.0310036	0.0250048
AGBL1	chr15	15q25.3	86162501	86175000	2.26332	0.0310036	0.0250048
AGBL1	chr15	15q25.3	86168751	86181250	2.26332	0.0310036	0.0250048
AGBL1	chr15	15q25.3	86175001	86187500	2.26332	0.0310036	0.0250048
AGBL1	chr15	15q25.3	86181251	86193750	2.26332	0.0310036	0.0250048
AGBL1	chr15	15q25.3	86187501	86200000	2.26332	0.0310036	0.0250048
AGBL1	chr15	15q25.3	86193751	86206250	2.26332	0.0310036	0.0250048
AGBL1	chr15	15q25.3	86200001	86212500	2.26332	0.0310036	0.0250048
AGBL1	chr15	15q25.3	86206251	86218750	2.26332	0.0310036	0.0250048
AGBL1	chr15	15q25.3	86212501	86225000	2.26332	0.0310036	0.0250048
AGBL1	chr15	15q25.3	86218751	86231250	2.26332	0.0310036	0.0250048
AGBL1	chr15	15q25.3	86225001	86237500	2.26332	0.0310036	0.0250048
AGBL1	chr15	15q25.3	86231251	86243750	2.26332	0.0310036	0.0250048
AGBL1	chr15	15q25.3	86237501	86250000	2.26332	0.0310036	0.0250048
AGBL1	chr15	15q25.3	86243751	86256250	2.26332	0.0310036	0.0250048
AGBL1	chr15	15q25.3	86250001	86262500	2.26332	0.0310036	0.0250048
AGBL1	chr15	15q25.3	86256251	86268750	2.26332	0.0310036	0.0250048
AGBL1	chr15	15q25.3	86262501	86275000	2.26332	0.0310036	0.0250048
AGBL1	chr15	15q25.3	86268751	86281250	2.26332	0.0310036	0.0250048
AGBL1	chr15	15q25.3	86275001	86287500	2.26332	0.0310036	0.0250048
AGBL1	chr15	15q25.3	86281251	86293750	2.26332	0.0310036	0.0250048
AGBL1	chr15	15q25.3	86287501	86300000	2.26332	0.0310036	0.0250048
AGBL1	chr15	15q25.3	86293751	86306250	2.26332	0.0310036	0.0250048
AGBL1	chr15	15q25.3	86300001	86312500	2.26332	0.0310036	0.0250048
AGBL1	chr15	15q25.3	86306251	86318750	2.26332	0.0310036	0.0250048
AGBL1	chr15	15q25.3	86312501	86325000	2.26332	0.0310036	0.0250048
AGBL1	chr15	15q25.3	86318751	86331250	2.26332	0.0310036	0.0250048
AGBL1	chr15	15q25.3	86325001	86337500	2.26332	0.0310036	0.0250048
AGBL1	chr15	15q25.3	86331251	86343750	2.26332	0.0310036	0.0250048
AGBL1	chr15	15q25.3	86337501	86350000	2.26332	0.0310036	0.0250048
AGBL1	chr15	15q25.3	86343751	86356250	2.26332	0.0310036	0.0250048
AGBL1	chr15	15q25.3	86350001	86362500	2.26332	0.0310036	0.0250048
AGBL1	chr15	15q25.3	86356251	86368750	2.26332	0.0310036	0.0250048
AGBL1	chr15	15q25.3	86362501	86375000	2.26332	0.0310036	0.0250048
AGBL1	chr15	15q25.3	86368751	86381250	2.26332	0.0310036	0.0250048
AGBL1	chr15	15q25.3	86375001	86387500	2.26332	0.0310036	0.0250048
AGBL1	chr15	15q25.3	86381251	86393750	2.26332	0.0310036	0.0250048
AGBL1	chr15	15q25.3	86387501	86400000	2.26332	0.0310036	0.0250048
AGBL1	chr15	15q25.3	86393751	86406250	2.26332	0.0310036	0.0250048
AGBL1	chr15	15q25.3	86400001	86412500	2.26332	0.0310036	0.0250048
AGBL1	chr15	15q25.3	86406251	86418750	2.26332	0.0310036	0.0250048
AGBL1	chr15	15q25.3	86412501	86425000	2.26332	0.0310036	0.0250048
AGBL1	chr15	15q25.3	86418751	86431250	2.26332	0.0310036	0.0250048
AGBL1	chr15	15q25.3	86425001	86437500	2.26332	0.0310036	0.0250048
AGBL1	chr15	15q25.3	86431251	86443750	2.26332	0.0310036	0.0250048
AGBL1	chr15	15q25.3	86437501	86450000	2.26332	0.0310036	0.0250048
AGBL1	chr15	15q25.3	86443751	86456250	2.26332	0.0310036	0.0250048
AGBL1	chr15	15q25.3	86450001	86462500	2.26332	0.0310036	0.0250048
AGBL1	chr15	15q25.3	86456251	86468750	2.26332	0.0310036	0.0250048
AGBL1	chr15	15q25.3	86462501	86475000	2.26332	0.0310036	0.0250048
AGBL1	chr15	15q25.3	86468751	86481250	2.26332	0.0310036	0.0250048
AGBL1	chr15	15q25.3	86475001	86487500	2.26332	0.0310036	0.0250048
AGBL1	chr15	15q25.3	86481251	86493750	2.26332	0.0310036	0.0250048
AGBL1	chr15	15q25.3	86487501	86500000	2.26332	0.0310036	0.0250048
AGBL1	chr15	15q25.3	86493751	86506250	2.26332	0.0310036	0.0250048
AGBL1	chr15	15q25.3	86500001	86512500	2.26332	0.0310036	0.0250048
AGBL1	chr15	15q25.3	86506251	86518750	2.26332	0.0310036	0.0250048
AGBL1	chr15	15q25.3	86512501	86525000	2.26332	0.0310036	0.0250048
AGBL1	chr15	15q25.3	86518751	86531250	2.26332	0.0310036	0.0250048
AGBL1	chr15	15q25.3	86525001	86537500	2.26332	0.0310036	0.0250048
AGBL1	chr15	15q25.3	86531251	86543750	2.26332	0.0310036	0.0250048
AGBL1	chr15	15q25.3	86537501	86550000	2.26332	0.0310036	0.0250048
AGBL1	chr15	15q25.3	86543751	86556250	2.26332	0.0310036	0.0250048
AGBL1	chr15	15q25.3	86550001	86562500	2.26332	0.0310036	0.0250048
AGBL1	chr15	15q25.3	86556251	86568750	2.26332	0.0310036	0.0250048
AGBL1	chr15	15q25.3	86562501	86575000	2.26332	0.0310036	0.0250048
AGBL1	chr15	15q25.3	86568751	86581250	2.26332	0.0310036	0.0250048
AGBL1	chr15	15q25.3	86575001	86587500	2.26332	0.0310036	0.0250048
AGBL1	chr15	15q25.3	86581251	86593750	2.26332	0.0310036	0.0250048
AGBL1	chr15	15q25.3	86587501	86600000	2.26332	0.0310036	0.0250048
AGBL1	chr15	15q25.3	86593751	86606250	2.26332	0.0310036	0.0250048
AGBL1	chr15	15q25.3	86600001	86612500	2.26332	0.0310036	0.0250048
AGBL1	chr15	15q25.3	86606251	86618750	2.26332	0.0310036	0.0250048
AGBL1	chr15	15q25.3	86612501	86625000	2.26332	0.0310036	0.0250048
AGBL1	chr15	15q25.3	86618751	86631250	2.26332	0.0310036	0.0250048
AGBL1	chr15	15q25.3	86625001	86637500	2.26332	0.0310036	0.0250048
AGBL1	chr15	15q25.3	86631251	86643750	2.26332	0.0310036	0.0250048
AGBL1	chr15	15q25.3	86637501	86650000	2.26332	0.0310036	0.0250048
AGBL1	chr15	15q25.3	86643751	86656250	2.26332	0.0310036	0.0250048
AGBL1	chr15	15q25.3	86650001	86662500	2.26332	0.0310036	0.0250048
AGBL1	chr15	15q25.3	86656251	86668750	2.26332	0.0310036	0.0250048
AGBL1	chr15	15q25.3	86662501	86675000	2.26332	0.0310036	0.0250048
AGBL1	chr15	15q25.3	86668751	86681250	2.26332	0.0310036	0.0250048
AGBL1	chr15	15q25.3	86675001	86687500	2.26332	0.0310036	0.0250048
AGBL1	chr15	15q25.3	86681251	86693750	2.26332	0.0310036	0.0250048
AGBL1	chr15	15q25.3	86687501	86700000	2.26332	0.0310036	0.0250048
AGBL1	chr15	15q25.3	86693751	86706250	2.26332	0.0310036	0.0250048
AGBL1	chr15	15q25.3	86700001	86712500	2.26332	0.0310036	0.0250048
AGBL1	chr15	15q25.3	86706251	86718750	2.26332	0.0310036	0.0250048
AGBL1	chr15	15q25.3	86712501	86725000	2.26332	0.0310036	0.0250048
AGBL1	chr15	15q25.3	86718751	86731250	2.26332	0.0310036	0.0250048
AGBL1	chr15	15q25.3	86725001	86737500	2.26332	0.0310036	0.0250048
AGBL1	chr15	15q25.3	86743751	86756250	2.26332	0.0310036	0.0250048
AGBL1	chr15	15q25.3	86750001	86762500	2.26332	0.0310036	0.0250048
AGBL1	chr15	15q25.3	86756251	86768750	2.26332	0.0310036	0.0250048
AGBL1	chr15	15q25.3	86762501	86775000	2.26332	0.0310036	0.0250048
AGBL1	chr15	15q25.3	86768751	86781250	2.26332	0.0310036	0.0250048
AGBL1	chr15	15q25.3	86775001	86787500	2.26332	0.0310036	0.0250048
AGBL1	chr15	15q25.3	86781251	86793750	2.26332	0.0310036	0.0250048
AGBL1	chr15	15q25.3	86787501	86800000	2.26332	0.0310036	0.0250048
AGBL1	chr15	15q25.3	86793751	86806250	2.26332	0.0310036	0.0250048
AGBL1	chr15	15q25.3	86800001	86812500	2.26332	0.0310036	0.0250048
AGBL1	chr15	15q25.3	86806251	86818750	2.26332	0.0310036	0.0250048
AGBL1	chr15	15q25.3	86812501	86825000	2.26332	0.0310036	0.0250048
AGBL1	chr15	15q25.3	86818751	86831250	2.26332	0.0310036	0.0250048
AGBL1	chr15	15q25.3	86825001	86837500	2.26332	0.0310036	0.0250048
AGBL1	chr15	15q25.3	86831251	86843750	2.26332	0.0310036	0.0250048
AGBL1	chr15	15q25.3	86837501	86850000	2.26332	0.0310036	0.0250048
AGBL1	chr15	15q25.3	86843751	86856250	2.26332	0.0310036	0.0250048
AGBL1	chr15	15q25.3	86850001	86862500	2.26332	0.0310036	0.0250048
AGBL1	chr15	15q25.3	86856251	86868750	2.26332	0.0310036	0.0250048
AGBL1	chr15	15q25.3	86862501	86875000	2.26332	0.0310036	0.0250048
AGBL1	chr15	15q25.3	86868751	86881250	2.26332	0.0310036	0.0250048
AGBL1	chr15	15q25.3	86875001	86887500	2.26332	0.0310036	0.0250048
AGBL1	chr15	15q25.3	86881251	86893750	2.26332	0.0310036	0.0250048
AGBL1	chr15	15q25.3	86887501	86900000	2.26332	0.0310036	0.0250048
AGBL1	chr15	15q25.3	86893751	86906250	2.26332	0.0310036	0.0250048
AGBL1	chr15	15q25.3	86900001	86912500	2.26332	0.0310036	0.0250048
AGBL1	chr15	15q25.3	86906251	86918750	2.26332	0.0310036	0.0250048
AGBL1	chr15	15q25.3	86912501	86925000	2.26332	0.0310036	0.0250048
AGBL1	chr15	15q25.3	86918751	86931250	2.26332	0.0310036	0.0250048
AGBL1	chr15	15q25.3	86925001	86937500	2.26332	0.0310036	0.0250048
AGBL1	chr15	15q25.3	86931251	86943750	2.26332	0.0310036	0.0250048
AGBL1	chr15	15q25.3	86937501	86950000	2.26332	0.0310036	0.0250048
AGBL1	chr15	15q25.3	86943751	86956250	2.26332	0.0310036	0.0250048
AGBL1	chr15	15q25.3	86950001	86962500	2.26332	0.0310036	0.0250048
AGBL1	chr15	15q25.3	86956251	86968750	2.26332	0.0310036	0.0250048
AGBL1	chr15	15q25.3	86962501	86975000	2.26332	0.0310036	0.0250048
AGBL1	chr15	15q25.3	86968751	86981250	2.26332	0.0310036	0.0250048
AGBL1	chr15	15q25.3	86975001	86987500	2.26332	0.0310036	0.0250048
AGBL1	chr15	15q25.3	86981251	86993750	2.26332	0.0310036	0.0250048
AGBL1	chr15	15q25.3	86987501	87000000	2.26332	0.0310036	0.0250048
AGBL1	chr15	15q25.3	86993751	87006250	2.26332	0.0310036	0.0250048
AGBL1	chr15	15q25.3	87000001	87012500	2.26332	0.0310036	0.0250048
AGBL1	chr15	15q25.3	87006251	87018750	2.26332	0.0310036	0.0250048
AGBL1	chr15	15q25.3	87012501	87025000	2.26332	0.0310036	0.0250048
AGBL1	chr15	15q25.3	87018751	87031250	2.26332	0.0310036	0.0250048
AGBL1	chr15	15q25.3	87025001	87037500	2.26332	0.0310036	0.0250048
Hs.9887	chr15		32506251	32518750	2.24831	0.0310036	0.0250048
Hs.9887	chr15		32512501	32525000	2.24831	0.0310036	0.0250048
Hs.9887	chr15		32518751	32531250	2.24831	0.0310036	0.0250048
RASEF	chr9	9q21.32	82968751	82981250	2.24519	0.0310036	0.0250048
RASEF	chr9	9q21.32	82975001	82987500	2.24519	0.0310036	0.0250048
RASEF	chr9	9q21.32	82981251	82993750	2.24519	0.0310036	0.0250048
RASEF	chr9	9q21.32	82987501	83000000	2.24519	0.0310036	0.0250048
RASEF	chr9	9q21.32	82993751	83006250	2.24519	0.0310036	0.0250048
RASEF	chr9	9q21.32	83000001	83012500	2.24519	0.0310036	0.0250048
RASEF	chr9	9q21.32	83006251	83018750	2.24519	0.0310036	0.0250048
RASEF	chr9	9q21.32	83012501	83025000	2.24519	0.0310036	0.0250048
RASEF	chr9	9q21.32	83018751	83031250	2.24519	0.0310036	0.0250048
RASEF	chr9	9q21.32	83025001	83037500	2.24519	0.0310036	0.0250048
RASEF	chr9	9q21.32	83031251	83043750	2.24519	0.0310036	0.0250048
RASEF	chr9	9q21.32	83037501	83050000	2.24519	0.0310036	0.0250048
RASEF	chr9	9q21.32	83043751	83056250	2.24519	0.0310036	0.0250048
RASEF	chr9	9q21.32	83050001	83062500	2.24519	0.0310036	0.0250048
RASEF	chr9	9q21.32	83056251	83068750	2.24519	0.0310036	0.0250048
RASEF	chr9	9q21.32	83062501	83075000	2.24519	0.0310036	0.0250048
FOXR2	chrX	Xp11.21	55612501	55625000	2.24244	0.0310036	0.0250048
FOXR2	chrX	Xp11.21	55618751	55631250	2.24244	0.0310036	0.0250048
FOXR2	chrX	Xp11.21	55625001	55637500	2.24244	0.0310036	0.0250048
RXFP2	chr13	13q13.1	31731251	31743750	2.24231	0.0310036	0.0250048
RXFP2	chr13	13q13.1	31737501	31750000	2.24231	0.0310036	0.0250048
RXFP2	chr13	13q13.1	31743751	31756250	2.24231	0.0310036	0.0250048
RXFP2	chr13	13q13.1	31750001	31762500	2.24231	0.0310036	0.0250048
RXFP2	chr13	13q13.1	31756251	31768750	2.24231	0.0310036	0.0250048
RXFP2	chr13	13q13.1	31762501	31775000	2.24231	0.0310036	0.0250048
RXFP2	chr13	13q13.1	31768751	31781250	2.24231	0.0310036	0.0250048
RXFP2	chr13	13q13.1	31775001	31787500	2.24231	0.0310036	0.0250048
RXFP2	chr13	13q13.1	31781251	31793750	2.24231	0.0310036	0.0250048
RXFP2	chr13	13q13.1	31787501	31800000	2.24231	0.0310036	0.0250048
RXFP2	chr13	13q13.1	31793751	31806250	2.24231	0.0310036	0.0250048
RXFP2	chr13	13q13.1	31800001	31812500	2.24231	0.0310036	0.0250048
LOC645261	chr5	5q14.3	86368751	86381250	2.24167	0.0310036	0.0250048
LOC645261	chr5	5q14.3	86375001	86387500	2.24167	0.0310036	0.0250048
LOC645261	chr5	5q14.3	86381251	86393750	2.24167	0.0310036	0.0250048
Hs.635363	chr5	N/A	139543751	139556250	2.23942	0.0310036	0.0250048
MGAT4C	chr12	12q21	85968751	85981250	2.23822	0.0310036	0.0250048
MGAT4C	chr12	12q21	85975001	85987500	2.23822	0.0310036	0.0250048
MGAT4C	chr12	12q21	85981251	85993750	2.23822	0.0310036	0.0250048
MGAT4C	chr12	12q21	85987501	86000000	2.23822	0.0310036	0.0250048
MGAT4C	chr12	12q21	85993751	86006250	2.23822	0.0310036	0.0250048
MGAT4C	chr12	12q21	86000001	86012500	2.23822	0.0310036	0.0250048
MGAT4C	chr12	12q21	86006251	86018750	2.23822	0.0310036	0.0250048
MGAT4C	chr12	12q21	86012501	86025000	2.23822	0.0310036	0.0250048
MGAT4C	chr12	12q21	86018751	86031250	2.23822	0.0310036	0.0250048
MGAT4C	chr12	12q21	86025001	86037500	2.23822	0.0310036	0.0250048
MGAT4C	chr12	12q21	86031251	86043750	2.23822	0.0310036	0.0250048
MGAT4C	chr12	12q21	86037501	86050000	2.23822	0.0310036	0.0250048
MGAT4C	chr12	12q21	86043751	86056250	2.23822	0.0310036	0.0250048
MGAT4C	chr12	12q21	86050001	86062500	2.23822	0.0310036	0.0250048
MGAT4C	chr12	12q21	86056251	86068750	2.23822	0.0310036	0.0250048
MGAT4C	chr12	12q21	86062501	86075000	2.23822	0.0310036	0.0250048
MGAT4C	chr12	12q21	86068751	86081250	2.23822	0.0310036	0.0250048
MGAT4C	chr12	12q21	86075001	86087500	2.23822	0.0310036	0.0250048
MGAT4C	chr12	12q21	86081251	86093750	2.23822	0.0310036	0.0250048
MGAT4C	chr12	12q21	86087501	86100000	2.23822	0.0310036	0.0250048
MGAT4C	chr12	12q21	86093751	86106250	2.23822	0.0310036	0.0250048
MGAT4C	chr12	12q21	86100001	86112500	2.23822	0.0310036	0.0250048
MGAT4C	chr12	12q21	86106251	86118750	2.23822	0.0310036	0.0250048
MGAT4C	chr12	12q21	86112501	86125000	2.23822	0.0310036	0.0250048
MGAT4C	chr12	12q21	86118751	86131250	2.23822	0.0310036	0.0250048
MGAT4C	chr12	12q21	86125001	86137500	2.23822	0.0310036	0.0250048
MGAT4C	chr12	12q21	86131251	86143750	2.23822	0.0310036	0.0250048
MGAT4C	chr12	12q21	86137501	86150000	2.23822	0.0310036	0.0250048
MGAT4C	chr12	12q21	86143751	86156250	2.23822	0.0310036	0.0250048
MGAT4C	chr12	12q21	86150001	86162500	2.23822	0.0310036	0.0250048
MGAT4C	chr12	12q21	86156251	86168750	2.23822	0.0310036	0.0250048
MGAT4C	chr12	12q21	86162501	86175000	2.23822	0.0310036	0.0250048
MGAT4C	chr12	12q21	86168751	86181250	2.23822	0.0310036	0.0250048
MGAT4C	chr12	12q21	86175001	86187500	2.23822	0.0310036	0.0250048
MGAT4C	chr12	12q21	86181251	86193750	2.23822	0.0310036	0.0250048
MGAT4C	chr12	12q21	86187501	86200000	2.23822	0.0310036	0.0250048
MGAT4C	chr12	12q21	86193751	86206250	2.23822	0.0310036	0.0250048
MGAT4C	chr12	12q21	86200001	86212500	2.23822	0.0310036	0.0250048
MGAT4C	chr12	12q21	86206251	86218750	2.23822	0.0310036	0.0250048
MGAT4C	chr12	12q21	86212501	86225000	2.23822	0.0310036	0.0250048
MGAT4C	chr12	12q21	86218751	86231250	2.23822	0.0310036	0.0250048
MGAT4C	chr12	12q21	86225001	86237500	2.23822	0.0310036	0.0250048
MGAT4C	chr12	12q21	86231251	86243750	2.23822	0.0310036	0.0250048
MGAT4C	chr12	12q21	86237501	86250000	2.23822	0.0310036	0.0250048
MGAT4C	chr12	12q21	86243751	86256250	2.23822	0.0310036	0.0250048
MGAT4C	chr12	12q21	86250001	86262500	2.23822	0.0310036	0.0250048
MGAT4C	chr12	12q21	86256251	86268750	2.23822	0.0310036	0.0250048
MGAT4C	chr12	12q21	86262501	86275000	2.23822	0.0310036	0.0250048
MGAT4C	chr12	12q21	86268751	86281250	2.23822	0.0310036	0.0250048
MGAT4C	chr12	12q21	86275001	86287500	2.23822	0.0310036	0.0250048
MGAT4C	chr12	12q21	86281251	86293750	2.23822	0.0310036	0.0250048
MGAT4C	chr12	12q21	86287501	86300000	2.23822	0.0310036	0.0250048
MGAT4C	chr12	12q21	86293751	86306250	2.23822	0.0310036	0.0250048
MGAT4C	chr12	12q21	86300001	86312500	2.23822	0.0310036	0.0250048
MGAT4C	chr12	12q21	86306251	86318750	2.23822	0.0310036	0.0250048
MGAT4C	chr12	12q21	86312501	86325000	2.23822	0.0310036	0.0250048
MGAT4C	chr12	12q21	86318751	86331250	2.23822	0.0310036	0.0250048
MGAT4C	chr12	12q21	86325001	86337500	2.23822	0.0310036	0.0250048
MGAT4C	chr12	12q21	86331251	86343750	2.23822	0.0310036	0.0250048
MGAT4C	chr12	12q21	86337501	86350000	2.23822	0.0310036	0.0250048
MGAT4C	chr12	12q21	86343751	86356250	2.23822	0.0310036	0.0250048
MGAT4C	chr12	12q21	86350001	86362500	2.23822	0.0310036	0.0250048
MGAT4C	chr12	12q21	86356251	86368750	2.23822	0.0310036	0.0250048
MGAT4C	chr12	12q21	86362501	86375000	2.23822	0.0310036	0.0250048
MGAT4C	chr12	12q21	86368751	86381250	2.23822	0.0310036	0.0250048
MGAT4C	chr12	12q21	86375001	86387500	2.23822	0.0310036	0.0250048
MGAT4C	chr12	12q21	86381251	86393750	2.23822	0.0310036	0.0250048
MGAT4C	chr12	12q21	86387501	86400000	2.23822	0.0310036	0.0250048
MGAT4C	chr12	12q21	86393751	86406250	2.23822	0.0310036	0.0250048
MGAT4C	chr12	12q21	86400001	86412500	2.23822	0.0310036	0.0250048
MGAT4C	chr12	12q21	86406251	86418750	2.23822	0.0310036	0.0250048
MGAT4C	chr12	12q21	86412501	86425000	2.23822	0.0310036	0.0250048
MGAT4C	chr12	12q21	86418751	86431250	2.23822	0.0310036	0.0250048
MGAT4C	chr12	12q21	86425001	86437500	2.23822	0.0310036	0.0250048
MGAT4C	chr12	12q21	86431251	86443750	2.23822	0.0310036	0.0250048
MGAT4C	chr12	12q21	86437501	86450000	2.23822	0.0310036	0.0250048
MGAT4C	chr12	12q21	86443751	86456250	2.23822	0.0310036	0.0250048
MGAT4C	chr12	12q21	86450001	86462500	2.23822	0.0310036	0.0250048
MGAT4C	chr12	12q21	86456251	86468750	2.23822	0.0310036	0.0250048
MGAT4C	chr12	12q21	86462501	86475000	2.23822	0.0310036	0.0250048
MGAT4C	chr12	12q21	86468751	86481250	2.23822	0.0310036	0.0250048
MGAT4C	chr12	12q21	86475001	86487500	2.23822	0.0310036	0.0250048
MGAT4C	chr12	12q21	86481251	86493750	2.23822	0.0310036	0.0250048
MGAT4C	chr12	12q21	86487501	86500000	2.23822	0.0310036	0.0250048
MGAT4C	chr12	12q21	86493751	86506250	2.23822	0.0310036	0.0250048
MGAT4C	chr12	12q21	86500001	86512500	2.23822	0.0310036	0.0250048
MGAT4C	chr12	12q21	86506251	86518750	2.23822	0.0310036	0.0250048
MGAT4C	chr12	12q21	86512501	86525000	2.23822	0.0310036	0.0250048
MGAT4C	chr12	12q21	86518751	86531250	2.23822	0.0310036	0.0250048
MGAT4C	chr12	12q21	86525001	86537500	2.23822	0.0310036	0.0250048
MGAT4C	chr12	12q21	86531251	86543750	2.23822	0.0310036	0.0250048
MGAT4C	chr12	12q21	86537501	86550000	2.23822	0.0310036	0.0250048
MGAT4C	chr12	12q21	86543751	86556250	2.23822	0.0310036	0.0250048
MGAT4C	chr12	12q21	86550001	86562500	2.23822	0.0310036	0.0250048
MGAT4C	chr12	12q21	86556251	86568750	2.23822	0.0310036	0.0250048
MGAT4C	chr12	12q21	86562501	86575000	2.23822	0.0310036	0.0250048
MGAT4C	chr12	12q21	86568751	86581250	2.23822	0.0310036	0.0250048
MGAT4C	chr12	12q21	86575001	86587500	2.23822	0.0310036	0.0250048
MGAT4C	chr12	12q21	86581251	86593750	2.23822	0.0310036	0.0250048
MGAT4C	chr12	12q21	86587501	86600000	2.23822	0.0310036	0.0250048
MGAT4C	chr12	12q21	86593751	86606250	2.23822	0.0310036	0.0250048
MGAT4C	chr12	12q21	86600001	86612500	2.23822	0.0310036	0.0250048
MGAT4C	chr12	12q21	86606251	86618750	2.23822	0.0310036	0.0250048
MGAT4C	chr12	12q21	86612501	86625000	2.23822	0.0310036	0.0250048
MGAT4C	chr12	12q21	86618751	86631250	2.23822	0.0310036	0.0250048
MGAT4C	chr12	12q21	86625001	86637500	2.23822	0.0310036	0.0250048
MGAT4C	chr12	12q21	86631251	86643750	2.23822	0.0310036	0.0250048
MGAT4C	chr12	12q21	86637501	86650000	2.23822	0.0310036	0.0250048
MGAT4C	chr12	12q21	86643751	86656250	2.23822	0.0310036	0.0250048
MGAT4C	chr12	12q21	86650001	86662500	2.23822	0.0310036	0.0250048
MGAT4C	chr12	12q21	86656251	86668750	2.23822	0.0310036	0.0250048
MGAT4C	chr12	12q21	86662501	86675000	2.23822	0.0310036	0.0250048
MGAT4C	chr12	12q21	86668751	86681250	2.23822	0.0310036	0.0250048
MGAT4C	chr12	12q21	86675001	86687500	2.23822	0.0310036	0.0250048
MGAT4C	chr12	12q21	86681251	86693750	2.23822	0.0310036	0.0250048
MGAT4C	chr12	12q21	86687501	86700000	2.23822	0.0310036	0.0250048
MGAT4C	chr12	12q21	86693751	86706250	2.23822	0.0310036	0.0250048
MGAT4C	chr12	12q21	86700001	86712500	2.23822	0.0310036	0.0250048
MGAT4C	chr12	12q21	86706251	86718750	2.23822	0.0310036	0.0250048
MGAT4C	chr12	12q21	86712501	86725000	2.23822	0.0310036	0.0250048
MGAT4C	chr12	12q21	86718751	86731250	2.23822	0.0310036	0.0250048
MGAT4C	chr12	12q21	86725001	86737500	2.23822	0.0310036	0.0250048
MGAT4C	chr12	12q21	86731251	86743750	2.23822	0.0310036	0.0250048
MGAT4C	chr12	12q21	86737501	86750000	2.23822	0.0310036	0.0250048
MGAT4C	chr12	12q21	86743751	86756250	2.23822	0.0310036	0.0250048
MGAT4C	chr12	12q21	86750001	86762500	2.23822	0.0310036	0.0250048
MGAT4C	chr12	12q21	86756251	86768750	2.23822	0.0310036	0.0250048
MGAT4C	chr12	12q21	86762501	86775000	2.23822	0.0310036	0.0250048
MGAT4C	chr12	12q21	86768751	86781250	2.23822	0.0310036	0.0250048
MGAT4C	chr12	12q21	86775001	86787500	2.23822	0.0310036	0.0250048
MGAT4C	chr12	12q21	86781251	86793750	2.23822	0.0310036	0.0250048
MGAT4C	chr12	12q21	86787501	86800000	2.23822	0.0310036	0.0250048
MGAT4C	chr12	12q21	86793751	86806250	2.23822	0.0310036	0.0250048
MGAT4C	chr12	12q21	86800001	86812500	2.23822	0.0310036	0.0250048
MGAT4C	chr12	12q21	86806251	86818750	2.23822	0.0310036	0.0250048
MGAT4C	chr12	12q21	86812501	86825000	2.23822	0.0310036	0.0250048
MGAT4C	chr12	12q21	86818751	86831250	2.23822	0.0310036	0.0250048
MGAT4C	chr12	12q21	86825001	86837500	2.23822	0.0310036	0.0250048
MGAT4C	chr12	12q21	86831251	86843750	2.23822	0.0310036	0.0250048
MGAT4C	chr12	12q21	86837501	86850000	2.23822	0.0310036	0.0250048
Hs.290255	chr10	N/A	124437501	124450000	2.23594	0.0310036	0.0250048
Hs.290255	chr10	N/A	124443751	124456250	2.23594	0.0310036	0.0250048
TAAR9	chr6	6q23.2	132531251	132543750	2.23082	0.0310036	0.0250048
TAAR9	chr6	6q23.2	132537501	132550000	2.23082	0.0310036	0.0250048
LINC00845	chr10	10q21.2	61006251	61018750	2.22846	0.0310036	0.0250048
LINC00845	chr10	10q21.2	61012501	61025000	2.22846	0.0310036	0.0250048
LINC00845	chr10	10q21.2	61018751	61031250	2.22846	0.0310036	0.0250048
LINC00845	chr10	10q21.2	61025001	61037500	2.22846	0.0310036	0.0250048
GRHL2	chr8	8q22.3	101493751	101506250	2.22203	0.0310036	0.0250048
GRHL2	chr8	8q22.3	101500001	101512500	2.22203	0.0310036	0.0250048
GRHL2	chr8	8q22.3	101506251	101518750	2.22203	0.0310036	0.0250048
GRHL2	chr8	8q22.3	101512501	101525000	2.22203	0.0310036	0.0250048
GRHL2	chr8	8q22.3	101518751	101531250	2.22203	0.0310036	0.0250048
GRHL2	chr8	8q22.3	101525001	101537500	2.22203	0.0310036	0.0250048
GRHL2	chr8	8q22.3	101531251	101543750	2.22203	0.0310036	0.0250048
GRHL2	chr8	8q22.3	101537501	101550000	2.22203	0.0310036	0.0250048
GRHL2	chr8	8q22.3	101543751	101556250	2.22203	0.0310036	0.0250048
GRHL2	chr8	8q22.3	101550001	101562500	2.22203	0.0310036	0.0250048
GRHL2	chr8	8q22.3	101556251	101568750	2.22203	0.0310036	0.0250048
GRHL2	chr8	8q22.3	101562501	101575000	2.22203	0.0310036	0.0250048
GRHL2	chr8	8q22.3	101568751	101581250	2.22203	0.0310036	0.0250048
GRHL2	chr8	8q22.3	101575001	101587500	2.22203	0.0310036	0.0250048
GRHL2	chr8	8q22.3	101581251	101593750	2.22203	0.0310036	0.0250048
GRHL2	chr8	8q22.3	101587501	101600000	2.22203	0.0310036	0.0250048
GRHL2	chr8	8q22.3	101593751	101606250	2.22203	0.0310036	0.0250048
GRHL2	chr8	8q22.3	101600001	101612500	2.22203	0.0310036	0.0250048
GRHL2	chr8	8q22.3	101606251	101618750	2.22203	0.0310036	0.0250048
GRHL2	chr8	8q22.3	101612501	101625000	2.22203	0.0310036	0.0250048
GRHL2	chr8	8q22.3	101618751	101631250	2.22203	0.0310036	0.0250048
GRHL2	chr8	8q22.3	101625001	101637500	2.22203	0.0310036	0.0250048
GRHL2	chr8	8q22.3	101631251	101643750	2.22203	0.0310036	0.0250048
GRHL2	chr8	8q22.3	101637501	101650000	2.22203	0.0310036	0.0250048
GRHL2	chr8	8q22.3	101643751	101656250	2.22203	0.0310036	0.0250048
GRHL2	chr8	8q22.3	101650001	101662500	2.22203	0.0310036	0.0250048
GRHL2	chr8	8q22.3	101656251	101668750	2.22203	0.0310036	0.0250048
GRHL2	chr8	8q22.3	101662501	101675000	2.22203	0.0310036	0.0250048
GRHL2	chr8	8q22.3	101668751	101681250	2.22203	0.0310036	0.0250048
FLJ31356	chr2	2p23.3	28375001	28387500	2.22191	0.0310036	0.0250048
PRNT	chr20	20p13	4731251	4743750	2.22185	0.0310036	0.0250048
PRNT	chr20	20p13	4737501	4750000	2.22185	0.0310036	0.0250048
MYCBPAP	chr17	17q21.33	50500001	50512500	2.21687	0.0310036	0.0250048
MYCBPAP	chr17	17q21.33	50506251	50518750	2.21687	0.0310036	0.0250048
MYCBPAP	chr17	17q21.33	50512501	50525000	2.21687	0.0310036	0.0250048
MYCBPAP	chr17	17q21.33	50518751	50531250	2.21687	0.0310036	0.0250048
SOHLH1	chr9	9q34.3	135681251	135693750	2.21643	0.0310036	0.0250048
SOHLH1	chr9	9q34.3	135687501	135700000	2.21643	0.0310036	0.0250048
LHX8	chr1	1p31.1	75137501	75150000	2.21642	0.0310036	0.0250048
LHX8	chr1	1p31.1	75143751	75156250	2.21642	0.0310036	0.0250048
LHX8	chr1	1p31.1	75150001	75162500	2.21642	0.0310036	0.0250048
LHX8	chr1	1p31.1	75156251	75168750	2.21642	0.0310036	0.0250048
PGF	chr14	14q24.3	74931251	74943750	2.21448	0.0310036	0.0250048
PGF	chr14	14q24.3	74937501	74950000	2.21448	0.0310036	0.0250048
PGF	chr14	14q24.3	74943751	74956250	2.21448	0.0310036	0.0250048
PGF	chr14	14q24.3	74950001	74962500	2.21448	0.0310036	0.0250048
Hs.224189	chr11	N/A	115737501	115750000	2.21354	0.0310036	0.0250048
Hs.224189	chr11	N/A	115743751	115756250	2.21354	0.0310036	0.0250048
Hs.737950	chr2	N/A	42818751	42831250	2.21323	0.0310036	0.0250048
Hs.737950	chr2	N/A	42825001	42837500	2.21323	0.0310036	0.0250048
TMEM241	chr18	18q11.2	23287501	23300000	2.21278	0.0310036	0.0250048
TMEM241	chr18	18q11.2	23293751	23306250	2.21278	0.0310036	0.0250048
TMEM241	chr18	18q11.2	23300001	23312500	2.21278	0.0310036	0.0250048
TMEM241	chr18	18q11.2	23306251	23318750	2.21278	0.0310036	0.0250048
TMEM241	chr18	18q11.2	23312501	23325000	2.21278	0.0310036	0.0250048
TMEM241	chr18	18q11.2	23318751	23331250	2.21278	0.0310036	0.0250048
TMEM241	chr18	18q11.2	23325001	23337500	2.21278	0.0310036	0.0250048
TMEM241	chr18	18q11.2	23331251	23343750	2.21278	0.0310036	0.0250048
TMEM241	chr18	18q11.2	23337501	23350000	2.21278	0.0310036	0.0250048
TMEM241	chr18	18q11.2	23343751	23356250	2.21278	0.0310036	0.0250048
TMEM241	chr18	18q11.2	23350001	23362500	2.21278	0.0310036	0.0250048
TMEM241	chr18	18q11.2	23356251	23368750	2.21278	0.0310036	0.0250048
TMEM241	chr18	18q11.2	23362501	23375000	2.21278	0.0310036	0.0250048
TMEM241	chr18	18q11.2	23368751	23381250	2.21278	0.0310036	0.0250048
TMEM241	chr18	18q11.2	23375001	23387500	2.21278	0.0310036	0.0250048
TMEM241	chr18	18q11.2	23381251	23393750	2.21278	0.0310036	0.0250048
TMEM241	chr18	18q11.2	23387501	23400000	2.21278	0.0310036	0.0250048
TMEM241	chr18	18q11.2	23393751	23406250	2.21278	0.0310036	0.0250048
TMEM241	chr18	18q11.2	23400001	23412500	2.21278	0.0310036	0.0250048
TMEM241	chr18	18q11.2	23406251	23418750	2.21278	0.0310036	0.0250048
TMEM241	chr18	18q11.2	23412501	23425000	2.21278	0.0310036	0.0250048
TMEM241	chr18	18q11.2	23418751	23431250	2.21278	0.0310036	0.0250048
TMEM241	chr18	18q11.2	23425001	23437500	2.21278	0.0310036	0.0250048
TMEM241	chr18	18q11.2	23431251	23443750	2.21278	0.0310036	0.0250048
TMEM241	chr18	18q11.2	23437501	23450000	2.21278	0.0310036	0.0250048
Hs.438233	chr14	N/A	100981251	100993750	2.21275	0.0310036	0.0250048
Hs.438233	chr14	N/A	100987501	101000000	2.21275	0.0310036	0.0250048
Hs.438233	chr14	N/A	100993751	101006250	2.21275	0.0310036	0.0250048
STAG3L3	chr7	7q11.23	72987501	73000000	2.20614	0.0310036	0.0250048
STAG3L3	chr7	7q11.23	72993751	73006250	2.20614	0.0310036	0.0250048
STAG3L3	chr7	7q11.23	73000001	73012500	2.20614	0.0310036	0.0250048
IRGM	chr5	5q33.1	150837501	150850000	2.205	0.0310036	0.0250048
IRGM	chr5	5q33.1	150843751	150856250	2.205	0.0310036	0.0250048
LOC728114	chr12	12q13.11	48012501	48025000	2.20009	0.0310036	0.0250048
LOC728114	chr12	12q13.11	48018751	48031250	2.20009	0.0310036	0.0250048
LOC728114	chr12	12q13.11	48025001	48037500	2.20009	0.0310036	0.0250048
LINC00544	chr13	13q12.3	29931251	29943750	2.19882	0.0310036	0.0250048
LINC00544	chr13	13q12.3	29937501	29950000	2.19882	0.0310036	0.0250048
LINC00544	chr13	13q12.3	29943751	29956250	2.19882	0.0310036	0.0250048
LINC00544	chr13	13q12.3	29950001	29962500	2.19882	0.0310036	0.0250048
CARD11	chr7	7p22	2906251	2918750	2.19736	0.0310036	0.0250048
CARD11	chr7	7p22	2912501	2925000	2.19736	0.0310036	0.0250048
CARD11	chr7	7p22	2918751	2931250	2.19736	0.0310036	0.0250048
CARD11	chr7	7p22	2925001	2937500	2.19736	0.0310036	0.0250048
CARD11	chr7	7p22	2931251	2943750	2.19736	0.0310036	0.0250048
CARD11	chr7	7p22	2950001	2962500	2.19736	0.0310036	0.0250048
CARD11	chr7	7p22	2956251	2968750	2.19736	0.0310036	0.0250048
CARD11	chr7	7p22	2962501	2975000	2.19736	0.0310036	0.0250048
CARD11	chr7	7p22	2968751	2981250	2.19736	0.0310036	0.0250048
CARD11	chr7	7p22	2975001	2987500	2.19736	0.0310036	0.0250048
CARD11	chr7	7p22	2981251	2993750	2.19736	0.0310036	0.0250048
CARD11	chr7	7p22	2987501	3000000	2.19736	0.0310036	0.0250048
CARD11	chr7	7p22	2993751	3006250	2.19736	0.0310036	0.0250048
CARD11	chr7	7p22	3000001	3012500	2.19736	0.0310036	0.0250048
CARD11	chr7	7p22	3006251	3018750	2.19736	0.0310036	0.0250048
CARD11	chr7	7p22	3012501	3025000	2.19736	0.0310036	0.0250048
CARD11	chr7	7p22	3018751	3031250	2.19736	0.0310036	0.0250048
CARD11	chr7	7p22	3025001	3037500	2.19736	0.0310036	0.0250048
CARD11	chr7	7p22	3043751	3056250	2.19736	0.0310036	0.0250048
CREG2	chr2	2q11.2	101350001	101362500	2.19657	0.0310036	0.0250048
CREG2	chr2	2q11.2	101356251	101368750	2.19657	0.0310036	0.0250048
CREG2	chr2	2q11.2	101362501	101375000	2.19657	0.0310036	0.0250048
CREG2	chr2	2q11.2	101368751	101381250	2.19657	0.0310036	0.0250048
CREG2	chr2	2q11.2	101375001	101387500	2.19657	0.0310036	0.0250048
CREG2	chr2	2q11.2	101381251	101393750	2.19657	0.0310036	0.0250048
CREG2	chr2	2q11.2	101387501	101400000	2.19657	0.0310036	0.0250048
NUPR1	chr16	16p11.2	28525001	28537500	2.19381	0.0310036	0.0250048
NUPR1	chr16	16p11.2	28531251	28543750	2.19381	0.0310036	0.0250048
NUPR1	chr16	16p11.2	28537501	28550000	2.19381	0.0310036	0.0250048
Hs.662601	chr4	N/A	99150001	99162500	2.19376	0.0310036	0.0250048
Hs.662601	chr4	N/A	99156251	99168750	2.19376	0.0310036	0.0250048
Hs.662601	chr4	N/A	99162501	99175000	2.19376	0.0310036	0.0250048
Hs.662601	chr4	N/A	99168751	99181250	2.19376	0.0310036	0.0250048
Hs.662601	chr4	N/A	99175001	99187500	2.19376	0.0310036	0.0250048
Hs.662601	chr4	N/A	99181251	99193750	2.19376	0.0310036	0.0250048
Hs.662601	chr4	N/A	99187501	99200000	2.19376	0.0310036	0.0250048
Hs.662601	chr4	N/A	99225001	99237500	2.19376	0.0310036	0.0250048
Hs.662601	chr4	N/A	99231251	99243750	2.19376	0.0310036	0.0250048
Hs.662601	chr4	N/A	99237501	99250000	2.19376	0.0310036	0.0250048
Hs.662601	chr4	N/A	99243751	99256250	2.19376	0.0310036	0.0250048
Hs.662601	chr4	N/A	99250001	99262500	2.19376	0.0310036	0.0250048
Hs.662601	chr4	N/A	99256251	99268750	2.19376	0.0310036	0.0250048
Hs.662601	chr4	N/A	99262501	99275000	2.19376	0.0310036	0.0250048
FER1L5	chr2	2q11.2	96643751	96656250	2.19347	0.0310036	0.0250048
FER1L5	chr2	2q11.2	96650001	96662500	2.19347	0.0310036	0.0250048
FER1L5	chr2	2q11.2	96656251	96668750	2.19347	0.0310036	0.0250048
FER1L5	chr2	2q11.2	96662501	96675000	2.19347	0.0310036	0.0250048
FER1L5	chr2	2q11.2	96668751	96681250	2.19347	0.0310036	0.0250048
FER1L5	chr2	2q11.2	96675001	96687500	2.19347	0.0310036	0.0250048
FER1L5	chr2	2q11.2	96681251	96693750	2.19347	0.0310036	0.0250048
FER1L5	chr2	2q11.2	96687501	96700000	2.19347	0.0310036	0.0250048
XAGE3	chrX	Xp11.22	52856251	52868750	2.19156	0.0310036	0.0250048
XAGE3	chrX	Xp11.22	52862501	52875000	2.19156	0.0310036	0.0250048
TRIM41	chr5	5q35.3	181212501	181225000	2.19126	0.0310036	0.0250048
TRIM41	chr5	5q35.3	181218751	181231250	2.19126	0.0310036	0.0250048
Hs.639142	chr17	N/A	62462501	62475000	2.18925	0.0310036	0.0250048
Hs.367827	chr8	N/A	70462501	70475000	2.18804	0.0310036	0.0250048
Hs.367827	chr8	N/A	70468751	70481250	2.18804	0.0310036	0.0250048
Hs.367827	chr8	N/A	70475001	70487500	2.18804	0.0310036	0.0250048
Hs.367827	chr8	N/A	70481251	70493750	2.18804	0.0310036	0.0250048
Hs.563551	chr8	N/A	58243751	58256250	2.18683	0.0310036	0.0250048
Hs.563551	chr8	N/A	58250001	58262500	2.18683	0.0310036	0.0250048
Hs.563551	chr8	N/A	58256251	58268750	2.18683	0.0310036	0.0250048
Hs.563551	chr8	N/A	58262501	58275000	2.18683	0.0310036	0.0250048
Hs.563551	chr8	N/A	58268751	58281250	2.18683	0.0310036	0.0250048
LINC00487	chr2	2p25.2	6718751	6731250	2.18576	0.0310036	0.0250048
LINC00487	chr2	2p25.2	6725001	6737500	2.18576	0.0310036	0.0250048
LINC00487	chr2	2p25.2	6731251	6743750	2.18576	0.0310036	0.0250048
LINC00487	chr2	2p25.2	6737501	6750000	2.18576	0.0310036	0.0250048
LINC00487	chr2	2p25.2	6743751	6756250	2.18576	0.0310036	0.0250048
LINC00487	chr2	2p25.2	6750001	6762500	2.18576	0.0310036	0.0250048
LINC00487	chr2	2p25.2	6756251	6768750	2.18576	0.0310036	0.0250048
LINC00487	chr2	2p25.2	6762501	6775000	2.18576	0.0310036	0.0250048
LINC00487	chr2	2p25.2	6768751	6781250	2.18576	0.0310036	0.0250048
POLR2J2	chr7	7q22.1	102656251	102668750	2.18368	0.0310036	0.0250048
POLR2J2	chr7	7q22.1	102662501	102675000	2.18368	0.0310036	0.0250048
POLR2J2	chr7	7q22.1	102668751	102681250	2.18368	0.0310036	0.0250048
SOX21-AS1	chr13	13q32.1	94712501	94725000	2.18171	0.0310036	0.0250048
TSPAN16	chr19	19p13.2	11287501	11300000	2.1814	0.0310036	0.0250048
KRTAP1-5	chr17	17q21.2	41018751	41031250	2.18135	0.0310036	0.0250048
Hs.56400	chr5	N/A	63962501	63975000	2.18097	0.0310036	0.0250048
Hs.56400	chr5	N/A	63968751	63981250	2.18097	0.0310036	0.0250048
Hs.56400	chr5	N/A	63975001	63987500	2.18097	0.0310036	0.0250048
Hs.98028	chr11	N/A	124806251	124818750	2.18055	0.0310036	0.0250048
Hs.634774	chr6	N/A	166912501	166925000	2.17727	0.0310036	0.0250048
Hs.385535	chr17	N/A	27918751	27931250	2.17718	0.0310036	0.0250048
Hs.385535	chr17	N/A	27925001	27937500	2.17718	0.0310036	0.0250048
Hs.385535	chr17	N/A	27931251	27943750	2.17718	0.0310036	0.0250048
Hs.385535	chr17	N/A	27937501	27950000	2.17718	0.0310036	0.0250048
Hs.385535	chr17	N/A	27943751	27956250	2.17718	0.0310036	0.0250048
Hs.385535	chr17	N/A	27950001	27962500	2.17718	0.0310036	0.0250048
Hs.385535	chr17	N/A	27956251	27968750	2.17718	0.0310036	0.0250048
Hs.385535	chr17	N/A	27962501	27975000	2.17718	0.0310036	0.0250048
Hs.385535	chr17	N/A	27968751	27981250	2.17718	0.0310036	0.0250048
BTLA	chr3	3q13.2	112456251	112468750	2.17622	0.0310036	0.0250048
BTLA	chr3	3q13.2	112462501	112475000	2.17622	0.0310036	0.0250048
BTLA	chr3	3q13.2	112468751	112481250	2.17622	0.0310036	0.0250048
BTLA	chr3	3q13.2	112475001	112487500	2.17622	0.0310036	0.0250048
BTLA	chr3	3q13.2	112481251	112493750	2.17622	0.0310036	0.0250048
BTLA	chr3	3q13.2	112487501	112500000	2.17622	0.0310036	0.0250048
BTLA	chr3	3q13.2	112493751	112506250	2.17622	0.0310036	0.0250048
SLC39A12	chr10	10p12.33	17943751	17956250	2.17082	0.0310036	0.0250048
SLC39A12	chr10	10p12.33	17950001	17962500	2.17082	0.0310036	0.0250048
SLC39A12	chr10	10p12.33	17956251	17968750	2.17082	0.0310036	0.0250048
SLC39A12	chr10	10p12.33	17962501	17975000	2.17082	0.0310036	0.0250048
SLC39A12	chr10	10p12.33	17968751	17981250	2.17082	0.0310036	0.0250048
SLC39A12	chr10	10p12.33	17975001	17987500	2.17082	0.0310036	0.0250048
SLC39A12	chr10	10p12.33	17981251	17993750	2.17082	0.0310036	0.0250048
SLC39A12	chr10	10p12.33	17987501	18000000	2.17082	0.0310036	0.0250048
SLC39A12	chr10	10p12.33	17993751	18006250	2.17082	0.0310036	0.0250048
SLC39A12	chr10	10p12.33	18000001	18012500	2.17082	0.0310036	0.0250048
SLC39A12	chr10	10p12.33	18006251	18018750	2.17082	0.0310036	0.0250048
SLC39A12	chr10	10p12.33	18012501	18025000	2.17082	0.0310036	0.0250048
SLC39A12	chr10	10p12.33	18018751	18031250	2.17082	0.0310036	0.0250048
SLC39A12	chr10	10p12.33	18025001	18037500	2.17082	0.0310036	0.0250048
SLC39A12	chr10	10p12.33	18031251	18043750	2.17082	0.0310036	0.0250048
SLC39A12	chr10	10p12.33	18037501	18050000	2.17082	0.0310036	0.0250048
NOBOX	chr7	7q35	144387501	144400000	2.1689	0.0310036	0.0250048
NOBOX	chr7	7q35	144393751	144406250	2.1689	0.0310036	0.0250048
NOBOX	chr7	7q35	144400001	144412500	2.1689	0.0310036	0.0250048
NOBOX	chr7	7q35	144406251	144418750	2.1689	0.0310036	0.0250048
MTMR8	chrX	Xq11.2	64256251	64268750	2.16784	0.0310036	0.0250048
MTMR8	chrX	Xq11.2	64262501	64275000	2.16784	0.0310036	0.0250048
MTMR8	chrX	Xq11.2	64268751	64281250	2.16784	0.0310036	0.0250048
MTMR8	chrX	Xq11.2	64275001	64287500	2.16784	0.0310036	0.0250048
MTMR8	chrX	Xq11.2	64281251	64293750	2.16784	0.0310036	0.0250048
MTMR8	chrX	Xq11.2	64287501	64300000	2.16784	0.0310036	0.0250048
MTMR8	chrX	Xq11.2	64293751	64306250	2.16784	0.0310036	0.0250048
MTMR8	chrX	Xq11.2	64300001	64312500	2.16784	0.0310036	0.0250048
MTMR8	chrX	Xq11.2	64306251	64318750	2.16784	0.0310036	0.0250048
MTMR8	chrX	Xq11.2	64312501	64325000	2.16784	0.0310036	0.0250048
MTMR8	chrX	Xq11.2	64318751	64331250	2.16784	0.0310036	0.0250048
MTMR8	chrX	Xq11.2	64325001	64337500	2.16784	0.0310036	0.0250048
MTMR8	chrX	Xq11.2	64331251	64343750	2.16784	0.0310036	0.0250048
MTMR8	chrX	Xq11.2	64337501	64350000	2.16784	0.0310036	0.0250048
MTMR8	chrX	Xq11.2	64343751	64356250	2.16784	0.0310036	0.0250048
MTMR8	chrX	Xq11.2	64350001	64362500	2.16784	0.0310036	0.0250048
MTMR8	chrX	Xq11.2	64356251	64368750	2.16784	0.0310036	0.0250048
MTMR8	chrX	Xq11.2	64362501	64375000	2.16784	0.0310036	0.0250048
MTMR8	chrX	Xq11.2	64368751	64381250	2.16784	0.0310036	0.0250048
MTMR8	chrX	Xq11.2	64375001	64387500	2.16784	0.0310036	0.0250048
MTMR8	chrX	Xq11.2	64381251	64393750	2.16784	0.0310036	0.0250048
MTMR8	chrX	Xq11.2	64387501	64400000	2.16784	0.0310036	0.0250048
MTMR8	chrX	Xq11.2	64393751	64406250	2.16784	0.0310036	0.0250048
Hs.484658	chr12	N/A	71037501	71050000	2.1667	0.0310036	0.0250048
Hs.484658	chr12	N/A	71043751	71056250	2.1667	0.0310036	0.0250048
Hs.484658	chr12	N/A	71050001	71062500	2.1667	0.0310036	0.0250048
Hs.484658	chr12	N/A	71056251	71068750	2.1667	0.0310036	0.0250048
Hs.484658	chr12	N/A	71062501	71075000	2.1667	0.0310036	0.0250048
Hs.484658	chr12	N/A	71068751	71081250	2.1667	0.0310036	0.0250048
Hs.484658	chr12	N/A	71075001	71087500	2.1667	0.0310036	0.0250048
Hs.484658	chr12	N/A	71081251	71093750	2.1667	0.0310036	0.0250048
Hs.484658	chr12	N/A	71087501	71100000	2.1667	0.0310036	0.0250048
Hs.484658	chr12	N/A	71093751	71106250	2.1667	0.0310036	0.0250048
Hs.484658	chr12	N/A	71100001	71112500	2.1667	0.0310036	0.0250048
Hs.484658	chr12	N/A	71106251	71118750	2.1667	0.0310036	0.0250048
Hs.484658	chr12	N/A	71112501	71125000	2.1667	0.0310036	0.0250048
TBC1D28	chr17	17p11.2	18625001	18637500	2.1662	0.0310036	0.0250048
TBC1D28	chr17	17p11.2	18631251	18643750	2.1662	0.0310036	0.0250048
TBC1D28	chr17	17p11.2	18637501	18650000	2.1662	0.0310036	0.0250048
TBC1D28	chr17	17p11.2	18643751	18656250	2.1662	0.0310036	0.0250048
LOC374890	chr19	19p12	22606251	22618750	2.16493	0.0310036	0.0250048
LOC374890	chr19	19p12	22612501	22625000	2.16493	0.0310036	0.0250048
LOC374890	chr19	19p12	22618751	22631250	2.16493	0.0310036	0.0250048
LOC399900	chr11	11q12.3	61968751	61981250	2.16339	0.0310036	0.0250048
SLITRK2	chrX	Xq27.3	145806251	145818750	2.16294	0.0310036	0.0250048
SLITRK2	chrX	Xq27.3	145812501	145825000	2.16294	0.0310036	0.0250048
BPIFB1	chr20	20q11.21	33275001	33287500	2.16208	0.0310036	0.0250048
BPIFB1	chr20	20q11.21	33281251	33293750	2.16208	0.0310036	0.0250048
BPIFB1	chr20	20q11.21	33287501	33300000	2.16208	0.0310036	0.0250048
BPIFB1	chr20	20q11.21	33293751	33306250	2.16208	0.0310036	0.0250048
BPIFB1	chr20	20q11.21	33300001	33312500	2.16208	0.0310036	0.0250048
BPIFB1	chr20	20q11.21	33306251	33318750	2.16208	0.0310036	0.0250048
LINC00423	chr13	N/A	32800001	32812500	2.16013	0.0310036	0.0250048
LINC00423	chr13	N/A	32806251	32818750	2.16013	0.0310036	0.0250048
LINC00423	chr13	N/A	32812501	32825000	2.16013	0.0310036	0.0250048
LINC00423	chr13	N/A	32818751	32831250	2.16013	0.0310036	0.0250048
LINC00423	chr13	N/A	32825001	32837500	2.16013	0.0310036	0.0250048
LINC00423	chr13	N/A	32831251	32843750	2.16013	0.0310036	0.0250048
LINC00423	chr13	N/A	32837501	32850000	2.16013	0.0310036	0.0250048
LINC00423	chr13	N/A	32843751	32856250	2.16013	0.0310036	0.0250048
LINC00423	chr13	N/A	32850001	32862500	2.16013	0.0310036	0.0250048
LINC00423	chr13	N/A	32856251	32868750	2.16013	0.0310036	0.0250048
LINC00423	chr13	N/A	32862501	32875000	2.16013	0.0310036	0.0250048
LINC00423	chr13	N/A	32868751	32881250	2.16013	0.0310036	0.0250048
LINC00423	chr13	N/A	32875001	32887500	2.16013	0.0310036	0.0250048
LINC00423	chr13	N/A	32881251	32893750	2.16013	0.0310036	0.0250048
LINC00423	chr13	N/A	32887501	32900000	2.16013	0.0310036	0.0250048
LINC00423	chr13	N/A	32893751	32906250	2.16013	0.0310036	0.0250048
LINC00423	chr13	N/A	32900001	32912500	2.16013	0.0310036	0.0250048
LINC00423	chr13	N/A	32906251	32918750	2.16013	0.0310036	0.0250048
TIGD3	chr11	11q13.1	65356251	65368750	2.15397	0.0310036	0.0250048
SLC28A2	chr15	15q15	45243751	45256250	2.14993	0.0310036	0.0250048
SLC28A2	chr15	15q15	45250001	45262500	2.14993	0.0310036	0.0250048
SLC28A2	chr15	15q15	45256251	45268750	2.14993	0.0310036	0.0250048
SLC28A2	chr15	15q15	45262501	45275000	2.14993	0.0310036	0.0250048
SLC28A2	chr15	15q15	45268751	45281250	2.14993	0.0310036	0.0250048
SLC28A2	chr15	15q15	45275001	45287500	2.14993	0.0310036	0.0250048
Hs.202388	chr16	N/A	46975001	46987500	2.14933	0.0310036	0.0250048
Hs.673013	chr7	N/A	76806251	76818750	2.14816	0.0310036	0.0250048
Hs.673013	chr7	N/A	76812501	76825000	2.14816	0.0310036	0.0250048
Hs.673013	chr7	N/A	76818751	76831250	2.14816	0.0310036	0.0250048
C14orf183	chr14	14q21.3	50075001	50087500	2.14757	0.0310036	0.0250048
C14orf183	chr14	14q21.3	50081251	50093750	2.14757	0.0310036	0.0250048
C14orf183	chr14	14q21.3	50087501	50100000	2.14757	0.0310036	0.0250048
FGF10	chr5	5p13-p12	44293751	44306250	2.14727	0.0310036	0.0250048
FGF10	chr5	5p13-p12	44300001	44312500	2.14727	0.0310036	0.0250048
FGF10	chr5	5p13-p12	44306251	44318750	2.14727	0.0310036	0.0250048
FGF10	chr5	5p13-p12	44312501	44325000	2.14727	0.0310036	0.0250048
FGF10	chr5	5p13-p12	44318751	44331250	2.14727	0.0310036	0.0250048
FGF10	chr5	5p13-p12	44325001	44337500	2.14727	0.0310036	0.0250048
FGF10	chr5	5p13-p12	44331251	44343750	2.14727	0.0310036	0.0250048
FGF10	chr5	5p13-p12	44337501	44350000	2.14727	0.0310036	0.0250048
FGF10	chr5	5p13-p12	44343751	44356250	2.14727	0.0310036	0.0250048
FGF10	chr5	5p13-p12	44350001	44362500	2.14727	0.0310036	0.0250048
FGF10	chr5	5p13-p12	44356251	44368750	2.14727	0.0310036	0.0250048
FGF10	chr5	5p13-p12	44362501	44375000	2.14727	0.0310036	0.0250048
FGF10	chr5	5p13-p12	44368751	44381250	2.14727	0.0310036	0.0250048
FGF10	chr5	5p13-p12	44375001	44387500	2.14727	0.0310036	0.0250048
GPR101	chrX	Xq26.3	137025001	137037500	2.1472	0.0310036	0.0250048
GPR101	chrX	Xq26.3	137031251	137043750	2.1472	0.0310036	0.0250048
Hs.639414	chr6	N/A	12575001	12587500	2.14586	0.0310036	0.0250048
Hs.639414	chr6	N/A	12581251	12593750	2.14586	0.0310036	0.0250048
Hs.540032	chr14	N/A	42250001	42262500	2.1442	0.0310036	0.0250048
Hs.540032	chr14	N/A	42256251	42268750	2.1442	0.0310036	0.0250048
Hs.540032	chr14	N/A	42262501	42275000	2.1442	0.0310036	0.0250048
Hs.48100	chr1	N/A	160975001	160987500	2.14348	0.0310036	0.0250048
Hs.48100	chr1	N/A	160981251	160993750	2.14348	0.0310036	0.0250048
Hs.657983	chr8	N/A	144687501	144700000	2.14222	0.0310036	0.0250048
Hs.657983	chr8	N/A	144693751	144706250	2.14222	0.0310036	0.0250048
LINC00410	chr13	13q31.3	90881251	90893750	2.14153	0.0310036	0.0250048
LINC00410	chr13	13q31.3	90887501	90900000	2.14153	0.0310036	0.0250048
LINC00410	chr13	13q31.3	90893751	90906250	2.14153	0.0310036	0.0250048
LINC00410	chr13	13q31.3	90900001	90912500	2.14153	0.0310036	0.0250048
LINC00410	chr13	13q31.3	90906251	90918750	2.14153	0.0310036	0.0250048
LINC00410	chr13	13q31.3	90912501	90925000	2.14153	0.0310036	0.0250048
LINC00410	chr13	13q31.3	90918751	90931250	2.14153	0.0310036	0.0250048
LINC00410	chr13	13q31.3	90925001	90937500	2.14153	0.0310036	0.0250048
ZMYND15	chr17	17p13.2	4743751	4756250	2.13843	0.0310036	0.0250048
LOC100507033	chr3	N/A	194493751	194506250	2.13607	0.0310036	0.0250048
LOC100507033	chr3	N/A	194500001	194512500	2.13607	0.0310036	0.0250048
ZNF100	chr19	19p12	21712501	21725000	2.13602	0.0310036	0.0250048
ZNF100	chr19	19p12	21718751	21731250	2.13602	0.0310036	0.0250048
ZNF100	chr19	19p12	21725001	21737500	2.13602	0.0310036	0.0250048
ZNF100	chr19	19p12	21731251	21743750	2.13602	0.0310036	0.0250048
ZNF100	chr19	19p12	21737501	21750000	2.13602	0.0310036	0.0250048
ZNF100	chr19	19p12	21743751	21756250	2.13602	0.0310036	0.0250048
ZNF100	chr19	19p12	21750001	21762500	2.13602	0.0310036	0.0250048
ZNF100	chr19	19p12	21756251	21768750	2.13602	0.0310036	0.0250048
ZNF100	chr19	19p12	21762501	21775000	2.13602	0.0310036	0.0250048
GBP6	chr1	1p22.2	89356251	89368750	2.1347	0.0310036	0.0250048
GBP6	chr1	1p22.2	89362501	89375000	2.1347	0.0310036	0.0250048
GBP6	chr1	1p22.2	89368751	89381250	2.1347	0.0310036	0.0250048
GBP6	chr1	1p22.2	89375001	89387500	2.1347	0.0310036	0.0250048
GBP6	chr1	1p22.2	89381251	89393750	2.1347	0.0310036	0.0250048
GBP6	chr1	1p22.2	89387501	89400000	2.1347	0.0310036	0.0250048
CCDC27	chr1	1p36.32	3750001	3762500	2.1331	0.0310036	0.0250048
CCDC27	chr1	1p36.32	3756251	3768750	2.1331	0.0310036	0.0250048
Hs.206112	chr4	N/A	37868751	37881250	2.13206	0.0310036	0.0250048
ABO	chr9	9q34.2	133243751	133256250	2.13129	0.0310036	0.0250048
ABO	chr9	9q34.2	133250001	133262500	2.13129	0.0310036	0.0250048
[truncated: 5,344 more rows]
